# Supplementary material for: Mixed Models as a Tool for Comparing Groups of Time Series in Plant Sciences
Source: Plants (Basel). 2021 Feb 13;10(2):362. doi: 10.3390/plants10020362 (PMC7918370; doi:10.3390/plants10020362)
Supplement: Supplementary file 1 [file plants-10-00362-s001.zip]

Archive with 8 entries (7 files):
- Supplementary material/
- Supplementary material/Arima_models.pdf
- Supplementary material/Chlorophyll.xlsx
- Supplementary material/FigureS1NEW.png
- Supplementary material/FigureS2_NEW.png
- Supplementary material/Guide for R code.pdf
- Supplementary material/Random_effects.xlsx
- Supplementary material/ts_means_comparison.R
