# Supplementary material for: Mixed Models as a Tool for Comparing Groups of Time Series in Plant Sciences
Source: Plants (Basel). 2021 Feb 13;10(2):362. doi: 10.3390/plants10020362 (PMC7918370; doi:10.3390/plants10020362)
Supplement: Supplementary file 1 [file plants-10-00362-s001.zip › Supplementary material/Chlorophyll.xlsx]

## Sheet: Sheet1
Measuring Time	Genotype	Replicate	CHL	Time	Exp
2020-08-18 12:20:00	WT	1	1056.4	1	1
2020-08-18 12:22:00	WT	1	1171.86	2	1
2020-08-18 12:24:00	WT	1	1118.25	3	1
2020-08-18 12:26:00	WT	1	1169.25	4	1
2020-08-18 12:28:00	WT	1	1266.96	5	1
2020-08-18 12:30:00	WT	1	1401.62	6	1
2020-08-18 12:32:00	WT	1	1534.98	7	1
2020-08-18 12:34:00	WT	1	1612.05	8	1
2020-08-18 12:36:00	WT	1	1661.67	9	1
2020-08-18 12:38:00	WT	1	1731.97	10	1
2020-08-18 12:40:00	WT	1	1853.2	11	1
2020-08-18 12:42:00	WT	1	1919.49	12	1
2020-08-18 12:44:00	WT	1	1963.52	13	1
2020-08-18 12:46:00	WT	1	2090.71	14	1
2020-08-18 12:48:00	WT	1	2128.67	15	1
2020-08-18 12:50:00	WT	1	2245.48	16	1
2020-08-18 12:52:00	WT	1	2328.64	17	1
2020-08-18 12:54:00	WT	1	2430.44	18	1
2020-08-18 12:56:00	WT	1	2506.41	19	1
2020-08-18 12:58:00	WT	1	2614.81	20	1
2020-08-18 13:00:00	WT	1	2686.03	21	1
2020-08-18 13:02:00	WT	1	2813.09	22	1
2020-08-18 13:04:00	WT	1	2974.3	23	1
2020-08-18 13:06:00	WT	1	3025.58	24	1
2020-08-18 13:08:00	WT	1	3189.92	25	1
2020-08-18 13:10:00	WT	1	3260.9	26	1
2020-08-18 13:12:00	WT	1	3334.96	27	1
2020-08-18 13:14:00	WT	1	3493.32	28	1
2020-08-18 13:16:00	WT	1	3544.11	29	1
2020-08-18 13:18:00	WT	1	3697.68	30	1
2020-08-18 13:20:00	WT	1	3792.11	31	1
2020-08-18 13:22:00	WT	1	3908.56	32	1
2020-08-18 13:24:00	WT	1	4010.02	33	1
2020-08-18 13:26:00	WT	1	4091.24	34	1
2020-08-18 13:28:00	WT	1	4203.3	35	1
2020-08-18 13:30:00	WT	1	4270.44	36	1
2020-08-18 13:32:00	WT	1	4344.56	37	1
2020-08-18 13:34:00	WT	1	4496.31	38	1
2020-08-18 13:36:00	WT	1	4632.15	39	1
2020-08-18 13:38:00	WT	1	4669.05	40	1
2020-08-18 13:40:00	WT	1	4813.16	41	1
2020-08-18 13:42:00	WT	1	4917.92	42	1
2020-08-18 13:44:00	WT	1	4956.19	43	1
2020-08-18 13:46:00	WT	1	5052.55	44	1
2020-08-18 13:48:00	WT	1	5214.03	45	1
2020-08-18 13:50:00	WT	1	5275.88	46	1
2020-08-18 13:52:00	WT	1	5359.91	47	1
2020-08-18 13:54:00	WT	1	5427.39	48	1
2020-08-18 13:56:00	WT	1	5538.34	49	1
2020-08-18 13:58:00	WT	1	5643.61	50	1
2020-08-18 14:00:00	WT	1	5777.04	51	1
2020-08-18 14:02:00	WT	1	5932.09	52	1
2020-08-18 14:04:00	WT	1	6035.58	53	1
2020-08-18 14:06:00	WT	1	6153.82	54	1
2020-08-18 14:08:00	WT	1	6323.52	55	1
2020-08-18 14:10:00	WT	1	6385.22	56	1
2020-08-18 14:12:00	WT	1	6515.82	57	1
2020-08-18 14:14:00	WT	1	6646.74	58	1
2020-08-18 14:16:00	WT	1	6794.38	59	1
2020-08-18 14:18:00	WT	1	6835.34	60	1
2020-08-18 14:20:00	WT	1	7003.66	61	1
2020-08-18 14:22:00	WT	1	7119.67	62	1
2020-08-18 14:24:00	WT	1	7256.03	63	1
2020-08-18 14:26:00	WT	1	7366.87	64	1
2020-08-18 14:28:00	WT	1	7460.95	65	1
2020-08-18 14:30:00	WT	1	7583.02	66	1
2020-08-18 14:32:00	WT	1	7666.81	67	1
2020-08-18 14:34:00	WT	1	8055.45	68	1
2020-08-18 14:36:00	WT	1	8340.17	69	1
2020-08-18 14:38:00	WT	1	8489.9	70	1
2020-08-18 14:40:00	WT	1	8560.45	71	1
2020-08-18 14:42:00	WT	1	8690.91	72	1
2020-08-18 14:44:00	WT	1	8844.21	73	1
2020-08-18 14:46:00	WT	1	9026.6	74	1
2020-08-18 14:48:00	WT	1	9182.76	75	1
2020-08-18 14:50:00	WT	1	9337.52	76	1
2020-08-18 14:52:00	WT	1	9465.9	77	1
2020-08-18 14:54:00	WT	1	9594.83	78	1
2020-08-18 14:56:00	WT	1	9675.11	79	1
2020-08-18 14:58:00	WT	1	9814.49	80	1
2020-08-18 15:00:00	WT	1	9921.35	81	1
2020-08-18 15:02:00	WT	1	10064.1	82	1
2020-08-18 15:04:00	WT	1	10108	83	1
2020-08-18 15:06:00	WT	1	10276.7	84	1
2020-08-18 15:08:00	WT	1	10396.1	85	1
2020-08-18 15:10:00	WT	1	10466.2	86	1
2020-08-18 15:12:00	WT	1	10604.6	87	1
2020-08-18 15:14:00	WT	1	10692.8	88	1
2020-08-18 15:16:00	WT	1	10751	89	1
2020-08-18 15:18:00	WT	1	10835.2	90	1
2020-08-18 15:20:00	WT	1	10989.1	91	1
2020-08-18 15:22:00	WT	1	11101	92	1
2020-08-18 15:24:00	WT	1	11123.5	93	1
2020-08-18 15:26:00	WT	1	11231.4	94	1
2020-08-18 15:28:00	WT	1	11298.1	95	1
2020-08-18 15:30:00	WT	1	11330.6	96	1
2020-08-18 15:32:00	WT	1	11323.6	97	1
2020-08-18 15:34:00	WT	1	11350.1	98	1
2020-08-18 15:36:00	WT	1	11402.7	99	1
2020-08-18 15:38:00	WT	1	11489.5	100	1
2020-08-18 15:40:00	WT	1	11430.1	101	1
2020-08-18 15:42:00	WT	1	11460.7	102	1
2020-08-18 15:44:00	WT	1	11396	103	1
2020-08-18 15:46:00	WT	1	11416.2	104	1
2020-08-18 15:48:00	WT	1	11413	105	1
2020-08-18 15:50:00	WT	1	11389.2	106	1
2020-08-18 15:52:00	WT	1	11392	107	1
2020-08-18 15:54:00	WT	1	11398.7	108	1
2020-08-18 15:56:00	WT	1	11259.9	109	1
2020-08-18 15:58:00	WT	1	11235.1	110	1
2020-08-18 16:00:00	WT	1	11200.7	111	1
2020-08-18 16:02:00	WT	1	11278	112	1
2020-08-18 16:04:00	WT	1	11312.3	113	1
2020-08-18 16:06:00	WT	1	11333.2	114	1
2020-08-18 16:08:00	WT	1	11358.7	115	1
2020-08-18 16:10:00	WT	1	11355.9	116	1
2020-08-18 16:12:00	WT	1	11373.4	117	1
2020-08-18 16:14:00	WT	1	11309.8	118	1
2020-08-18 16:16:00	WT	1	11328.9	119	1
2020-08-18 16:18:00	WT	1	11254.7	120	1
2020-08-18 16:20:00	WT	1	11235.7	121	1
2020-08-21 14:45:00	WT	1	1310.82	1	2
2020-08-21 14:47:00	WT	1	1431.4	2	2
2020-08-21 14:49:00	WT	1	1523.54	3	2
2020-08-21 14:51:00	WT	1	1616.16	4	2
2020-08-21 14:53:00	WT	1	1680.72	5	2
2020-08-21 14:55:00	WT	1	1720.4	6	2
2020-08-21 14:57:00	WT	1	1874.87	7	2
2020-08-21 14:59:00	WT	1	2021.61	8	2
2020-08-21 15:01:00	WT	1	2150.25	9	2
2020-08-21 15:03:00	WT	1	2223.33	10	2
2020-08-21 15:05:00	WT	1	2356.15	11	2
2020-08-21 15:07:00	WT	1	2469.88	12	2
2020-08-21 15:09:00	WT	1	2572.65	13	2
2020-08-21 15:11:00	WT	1	2668.22	14	2
2020-08-21 15:13:00	WT	1	2797.63	15	2
2020-08-21 15:15:00	WT	1	2879.52	16	2
2020-08-21 15:17:00	WT	1	3023.96	17	2
2020-08-21 15:19:00	WT	1	3153.31	18	2
2020-08-21 15:21:00	WT	1	3259.78	19	2
2020-08-21 15:23:00	WT	1	3424.45	20	2
2020-08-21 15:25:00	WT	1	3527.6	21	2
2020-08-21 15:27:00	WT	1	3685.43	22	2
2020-08-21 15:29:00	WT	1	3846.7	23	2
2020-08-21 15:31:00	WT	1	3973.64	24	2
2020-08-21 15:33:00	WT	1	4120.72	25	2
2020-08-21 15:35:00	WT	1	4263.84	26	2
2020-08-21 15:37:00	WT	1	4407.75	27	2
2020-08-21 15:39:00	WT	1	4555.91	28	2
2020-08-21 15:41:00	WT	1	4736.6	29	2
2020-08-21 15:43:00	WT	1	4899.15	30	2
2020-08-21 15:45:00	WT	1	5033.42	31	2
2020-08-21 15:47:00	WT	1	5141.16	32	2
2020-08-21 15:49:00	WT	1	5314.14	33	2
2020-08-21 15:51:00	WT	1	5462.57	34	2
2020-08-21 15:53:00	WT	1	5597.25	35	2
2020-08-21 15:55:00	WT	1	5768.46	36	2
2020-08-21 15:57:00	WT	1	5934.22	37	2
2020-08-21 15:59:00	WT	1	6089.18	38	2
2020-08-21 16:01:00	WT	1	6233.49	39	2
2020-08-21 16:03:00	WT	1	6435.37	40	2
2020-08-21 16:05:00	WT	1	6641.09	41	2
2020-08-21 16:07:00	WT	1	6724.32	42	2
2020-08-21 16:09:00	WT	1	6927.45	43	2
2020-08-21 16:11:00	WT	1	7120.9	44	2
2020-08-21 16:13:00	WT	1	7275.65	45	2
2020-08-21 16:15:00	WT	1	7478.63	46	2
2020-08-21 16:17:00	WT	1	7692.4	47	2
2020-08-21 16:19:00	WT	1	7845.38	48	2
2020-08-21 16:21:00	WT	1	8031.49	49	2
2020-08-21 16:23:00	WT	1	8257.6	50	2
2020-08-21 16:25:00	WT	1	8425.16	51	2
2020-08-21 16:27:00	WT	1	8666.01	52	2
2020-08-21 16:29:00	WT	1	9085.26	53	2
2020-08-21 16:31:00	WT	1	9344.47	54	2
2020-08-21 16:33:00	WT	1	9468.16	55	2
2020-08-21 16:35:00	WT	1	9719.98	56	2
2020-08-21 16:37:00	WT	1	9977.09	57	2
2020-08-21 16:39:00	WT	1	10220.2	58	2
2020-08-21 16:41:00	WT	1	10400.2	59	2
2020-08-21 16:43:00	WT	1	10700.3	60	2
2020-08-21 16:45:00	WT	1	10926.6	61	2
2020-08-21 16:47:00	WT	1	11089.6	62	2
2020-08-21 16:49:00	WT	1	11280	63	2
2020-08-21 16:51:00	WT	1	11573.7	64	2
2020-08-21 16:53:00	WT	1	11797.5	65	2
2020-08-21 16:55:00	WT	1	12048.6	66	2
2020-08-21 16:57:00	WT	1	12217.9	67	2
2020-08-21 16:59:00	WT	1	12463.1	68	2
2020-08-21 17:01:00	WT	1	12613.7	69	2
2020-08-21 17:03:00	WT	1	12807.3	70	2
2020-08-21 17:05:00	WT	1	12987.7	71	2
2020-08-21 17:07:00	WT	1	13090.5	72	2
2020-08-21 17:09:00	WT	1	13314.4	73	2
2020-08-21 17:11:00	WT	1	13444.6	74	2
2020-08-21 17:13:00	WT	1	13609.6	75	2
2020-08-21 17:15:00	WT	1	13677.9	76	2
2020-08-21 17:17:00	WT	1	13862	77	2
2020-08-21 17:19:00	WT	1	13998.7	78	2
2020-08-21 17:21:00	WT	1	14059.3	79	2
2020-08-21 17:23:00	WT	1	14182.3	80	2
2020-08-21 17:25:00	WT	1	14287.3	81	2
2020-08-21 17:27:00	WT	1	14571.7	82	2
2020-08-21 17:29:00	WT	1	14658.5	83	2
2020-08-21 17:31:00	WT	1	14819.3	84	2
2020-08-21 17:33:00	WT	1	14896.1	85	2
2020-08-21 17:35:00	WT	1	15016.6	86	2
2020-08-21 17:37:00	WT	1	15114	87	2
2020-08-21 17:39:00	WT	1	15202	88	2
2020-08-21 17:41:00	WT	1	15336.8	89	2
2020-08-21 17:43:00	WT	1	15340.7	90	2
2020-08-21 17:45:00	WT	1	15470.4	91	2
2020-08-21 17:47:00	WT	1	15487.4	92	2
2020-08-21 17:49:00	WT	1	15594.9	93	2
2020-08-21 17:51:00	WT	1	15580.2	94	2
2020-08-21 17:53:00	WT	1	15589	95	2
2020-08-21 17:55:00	WT	1	15544.2	96	2
2020-08-21 17:57:00	WT	1	15632.3	97	2
2020-08-21 17:59:00	WT	1	15656.8	98	2
2020-08-21 18:01:00	WT	1	15644.9	99	2
2020-08-21 18:03:00	WT	1	15775.5	100	2
2020-08-21 18:05:00	WT	1	15765.7	101	2
2020-08-21 18:07:00	WT	1	15807.7	102	2
2020-08-21 18:09:00	WT	1	15769.9	103	2
2020-08-21 18:11:00	WT	1	15722.6	104	2
2020-08-21 18:13:00	WT	1	15645.7	105	2
2020-08-21 18:15:00	WT	1	15656.5	106	2
2020-08-21 18:17:00	WT	1	15578.6	107	2
2020-08-21 18:19:00	WT	1	15502.1	108	2
2020-08-21 18:21:00	WT	1	15360	109	2
2020-08-21 18:23:00	WT	1	15229	110	2
2020-08-21 18:25:00	WT	1	15226.3	111	2
2020-08-21 18:27:00	WT	1	15032.5	112	2
2020-08-21 18:29:00	WT	1	14978.9	113	2
2020-08-21 18:31:00	WT	1	14939.1	114	2
2020-08-21 18:33:00	WT	1	14915.9	115	2
2020-08-21 18:35:00	WT	1	15257.7	116	2
2020-08-21 18:37:00	WT	1	15214.4	117	2
2020-08-21 18:39:00	WT	1	15193.6	118	2
2020-08-21 18:41:00	WT	1	15080.4	119	2
2020-08-21 18:43:00	WT	1	15007.3	120	2
2020-08-21 18:45:00	WT	1	15006.6	121	2
2020-08-18 12:20:00	WT	2	1092.22	1	1
2020-08-18 12:22:00	WT	2	1096.74	2	1
2020-08-18 12:24:00	WT	2	1204.43	3	1
2020-08-18 12:26:00	WT	2	1260.87	4	1
2020-08-18 12:28:00	WT	2	1333.72	5	1
2020-08-18 12:30:00	WT	2	1436.23	6	1
2020-08-18 12:32:00	WT	2	1543.21	7	1
2020-08-18 12:34:00	WT	2	1547.37	8	1
2020-08-18 12:36:00	WT	2	1665.88	9	1
2020-08-18 12:38:00	WT	2	1740.6	10	1
2020-08-18 12:40:00	WT	2	1798.25	11	1
2020-08-18 12:42:00	WT	2	1816.82	12	1
2020-08-18 12:44:00	WT	2	1844.53	13	1
2020-08-18 12:46:00	WT	2	1979.8	14	1
2020-08-18 12:48:00	WT	2	1993.28	15	1
2020-08-18 12:50:00	WT	2	2068.76	16	1
2020-08-18 12:52:00	WT	2	2168.86	17	1
2020-08-18 12:54:00	WT	2	2219.81	18	1
2020-08-18 12:56:00	WT	2	2352.21	19	1
2020-08-18 12:58:00	WT	2	2422.69	20	1
2020-08-18 13:00:00	WT	2	2528.5	21	1
2020-08-18 13:02:00	WT	2	2562.96	22	1
2020-08-18 13:04:00	WT	2	2659.68	23	1
2020-08-18 13:06:00	WT	2	2770.94	24	1
2020-08-18 13:08:00	WT	2	2861.62	25	1
2020-08-18 13:10:00	WT	2	2962.91	26	1
2020-08-18 13:12:00	WT	2	3070.77	27	1
2020-08-18 13:14:00	WT	2	3154.39	28	1
2020-08-18 13:16:00	WT	2	3254.75	29	1
2020-08-18 13:18:00	WT	2	3408.97	30	1
2020-08-18 13:20:00	WT	2	3477.04	31	1
2020-08-18 13:22:00	WT	2	3578.92	32	1
2020-08-18 13:24:00	WT	2	3621.6	33	1
2020-08-18 13:26:00	WT	2	3749.68	34	1
2020-08-18 13:28:00	WT	2	3838.83	35	1
2020-08-18 13:30:00	WT	2	3928.83	36	1
2020-08-18 13:32:00	WT	2	4030.59	37	1
2020-08-18 13:34:00	WT	2	4119.3	38	1
2020-08-18 13:36:00	WT	2	4241.61	39	1
2020-08-18 13:38:00	WT	2	4329.92	40	1
2020-08-18 13:40:00	WT	2	4426.99	41	1
2020-08-18 13:42:00	WT	2	4511.4	42	1
2020-08-18 13:44:00	WT	2	4619.81	43	1
2020-08-18 13:46:00	WT	2	4696.23	44	1
2020-08-18 13:48:00	WT	2	4776.12	45	1
2020-08-18 13:50:00	WT	2	4960.57	46	1
2020-08-18 13:52:00	WT	2	5023.71	47	1
2020-08-18 13:54:00	WT	2	5142.42	48	1
2020-08-18 13:56:00	WT	2	5258.82	49	1
2020-08-18 13:58:00	WT	2	5298.68	50	1
2020-08-18 14:00:00	WT	2	5433.75	51	1
2020-08-18 14:02:00	WT	2	5496.18	52	1
2020-08-18 14:04:00	WT	2	5619.01	53	1
2020-08-18 14:06:00	WT	2	5658.88	54	1
2020-08-18 14:08:00	WT	2	5808.64	55	1
2020-08-18 14:10:00	WT	2	5898.34	56	1
2020-08-18 14:12:00	WT	2	5951.32	57	1
2020-08-18 14:14:00	WT	2	6127.69	58	1
2020-08-18 14:16:00	WT	2	6206.83	59	1
2020-08-18 14:18:00	WT	2	6337.53	60	1
2020-08-18 14:20:00	WT	2	6479.25	61	1
2020-08-18 14:22:00	WT	2	6597.97	62	1
2020-08-18 14:24:00	WT	2	6658.37	63	1
2020-08-18 14:26:00	WT	2	6783.06	64	1
2020-08-18 14:28:00	WT	2	6931.05	65	1
2020-08-18 14:30:00	WT	2	7058.97	66	1
2020-08-18 14:32:00	WT	2	7129	67	1
2020-08-18 14:34:00	WT	2	7259.61	68	1
2020-08-18 14:36:00	WT	2	7378.68	69	1
2020-08-18 14:38:00	WT	2	7434.28	70	1
2020-08-18 14:40:00	WT	2	7579.94	71	1
2020-08-18 14:42:00	WT	2	7683.54	72	1
2020-08-18 14:44:00	WT	2	7721.09	73	1
2020-08-18 14:46:00	WT	2	7907.23	74	1
2020-08-18 14:48:00	WT	2	7946.23	75	1
2020-08-18 14:50:00	WT	2	8095.68	76	1
2020-08-18 14:52:00	WT	2	8157.04	77	1
2020-08-18 14:54:00	WT	2	8255.7	78	1
2020-08-18 14:56:00	WT	2	8328.88	79	1
2020-08-18 14:58:00	WT	2	8459.75	80	1
2020-08-18 15:00:00	WT	2	8552.92	81	1
2020-08-18 15:02:00	WT	2	8599.24	82	1
2020-08-18 15:04:00	WT	2	8727.07	83	1
2020-08-18 15:06:00	WT	2	8838.2	84	1
2020-08-18 15:08:00	WT	2	8850.66	85	1
2020-08-18 15:10:00	WT	2	8934.04	86	1
2020-08-18 15:12:00	WT	2	9053.07	87	1
2020-08-18 15:14:00	WT	2	9105.75	88	1
2020-08-18 15:16:00	WT	2	9200.99	89	1
2020-08-18 15:18:00	WT	2	9347.2	90	1
2020-08-18 15:20:00	WT	2	9355.58	91	1
2020-08-18 15:22:00	WT	2	9373.05	92	1
2020-08-18 15:24:00	WT	2	9471.88	93	1
2020-08-18 15:26:00	WT	2	9515.34	94	1
2020-08-18 15:28:00	WT	2	9574.55	95	1
2020-08-18 15:30:00	WT	2	9680.81	96	1
2020-08-18 15:32:00	WT	2	9737.2	97	1
2020-08-18 15:34:00	WT	2	9790.55	98	1
2020-08-18 15:36:00	WT	2	9831.76	99	1
2020-08-18 15:38:00	WT	2	9974.12	100	1
2020-08-18 15:40:00	WT	2	9976.77	101	1
2020-08-18 15:42:00	WT	2	10032.6	102	1
2020-08-18 15:44:00	WT	2	10016.6	103	1
2020-08-18 15:46:00	WT	2	10113	104	1
2020-08-18 15:48:00	WT	2	10169.9	105	1
2020-08-18 15:50:00	WT	2	10167.7	106	1
2020-08-18 15:52:00	WT	2	10197.3	107	1
2020-08-18 15:54:00	WT	2	10267.7	108	1
2020-08-18 15:56:00	WT	2	10251.6	109	1
2020-08-18 15:58:00	WT	2	10292.5	110	1
2020-08-18 16:00:00	WT	2	10315.5	111	1
2020-08-18 16:02:00	WT	2	10324.7	112	1
2020-08-18 16:04:00	WT	2	10350.7	113	1
2020-08-18 16:06:00	WT	2	10320.4	114	1
2020-08-18 16:08:00	WT	2	9445.67	115	1
2020-08-18 16:10:00	WT	2	9408.75	116	1
2020-08-18 16:12:00	WT	2	9508.83	117	1
2020-08-18 16:14:00	WT	2	9493.38	118	1
2020-08-18 16:16:00	WT	2	9555.84	119	1
2020-08-18 16:18:00	WT	2	9559.68	120	1
2020-08-18 16:20:00	WT	2	9644.16	121	1
2020-08-21 14:45:00	WT	2	1718.45	1	2
2020-08-21 14:47:00	WT	2	1854.64	2	2
2020-08-21 14:49:00	WT	2	2000.06	3	2
2020-08-21 14:51:00	WT	2	2093.06	4	2
2020-08-21 14:53:00	WT	2	2198.96	5	2
2020-08-21 14:55:00	WT	2	2299.8	6	2
2020-08-21 14:57:00	WT	2	2448.42	7	2
2020-08-21 14:59:00	WT	2	2628.72	8	2
2020-08-21 15:01:00	WT	2	2750.76	9	2
2020-08-21 15:03:00	WT	2	2928.74	10	2
2020-08-21 15:05:00	WT	2	3107.68	11	2
2020-08-21 15:07:00	WT	2	3242.82	12	2
2020-08-21 15:09:00	WT	2	3351.73	13	2
2020-08-21 15:11:00	WT	2	3522.97	14	2
2020-08-21 15:13:00	WT	2	3689.62	15	2
2020-08-21 15:15:00	WT	2	3829.81	16	2
2020-08-21 15:17:00	WT	2	3937.94	17	2
2020-08-21 15:19:00	WT	2	4130.4	18	2
2020-08-21 15:21:00	WT	2	4295.46	19	2
2020-08-21 15:23:00	WT	2	4469.5	20	2
2020-08-21 15:25:00	WT	2	4630.87	21	2
2020-08-21 15:27:00	WT	2	4792.67	22	2
2020-08-21 15:29:00	WT	2	4992.61	23	2
2020-08-21 15:31:00	WT	2	5159.33	24	2
2020-08-21 15:33:00	WT	2	5330.88	25	2
2020-08-21 15:35:00	WT	2	5503.53	26	2
2020-08-21 15:37:00	WT	2	5697.33	27	2
2020-08-21 15:39:00	WT	2	5844.63	28	2
2020-08-21 15:41:00	WT	2	6015.83	29	2
2020-08-21 15:43:00	WT	2	6194.07	30	2
2020-08-21 15:45:00	WT	2	6440.77	31	2
2020-08-21 15:47:00	WT	2	6597.01	32	2
2020-08-21 15:49:00	WT	2	6777.01	33	2
2020-08-21 15:51:00	WT	2	6974.9	34	2
2020-08-21 15:53:00	WT	2	7125.09	35	2
2020-08-21 15:55:00	WT	2	7353.62	36	2
2020-08-21 15:57:00	WT	2	7553.31	37	2
2020-08-21 15:59:00	WT	2	7761.62	38	2
2020-08-21 16:01:00	WT	2	7917.76	39	2
2020-08-21 16:03:00	WT	2	8146.3	40	2
2020-08-21 16:05:00	WT	2	8341.75	41	2
2020-08-21 16:07:00	WT	2	8536.31	42	2
2020-08-21 16:09:00	WT	2	8808.94	43	2
2020-08-21 16:11:00	WT	2	8973.82	44	2
2020-08-21 16:13:00	WT	2	9133.92	45	2
2020-08-21 16:15:00	WT	2	9366.97	46	2
2020-08-21 16:17:00	WT	2	9583.58	47	2
2020-08-21 16:19:00	WT	2	9837.6	48	2
2020-08-21 16:21:00	WT	2	9998.3	49	2
2020-08-21 16:23:00	WT	2	10228.7	50	2
2020-08-21 16:25:00	WT	2	10504.8	51	2
2020-08-21 16:27:00	WT	2	10653.5	52	2
2020-08-21 16:29:00	WT	2	10909.5	53	2
2020-08-21 16:31:00	WT	2	11175.8	54	2
2020-08-21 16:33:00	WT	2	11371.9	55	2
2020-08-21 16:35:00	WT	2	11652.9	56	2
2020-08-21 16:37:00	WT	2	11923.3	57	2
2020-08-21 16:39:00	WT	2	12114.9	58	2
2020-08-21 16:41:00	WT	2	12372.3	59	2
2020-08-21 16:43:00	WT	2	12626.6	60	2
2020-08-21 16:45:00	WT	2	12875.5	61	2
2020-08-21 16:47:00	WT	2	13099	62	2
2020-08-21 16:49:00	WT	2	13345.7	63	2
2020-08-21 16:51:00	WT	2	13632.6	64	2
2020-08-21 16:53:00	WT	2	13890.4	65	2
2020-08-21 16:55:00	WT	2	14164.8	66	2
2020-08-21 16:57:00	WT	2	14454.6	67	2
2020-08-21 16:59:00	WT	2	14630.1	68	2
2020-08-21 17:01:00	WT	2	14921.1	69	2
2020-08-21 17:03:00	WT	2	15065.2	70	2
2020-08-21 17:05:00	WT	2	15315.6	71	2
2020-08-21 17:07:00	WT	2	15452.3	72	2
2020-08-21 17:09:00	WT	2	15577.7	73	2
2020-08-21 17:11:00	WT	2	15751.1	74	2
2020-08-21 17:13:00	WT	2	15892.2	75	2
2020-08-21 17:15:00	WT	2	16091.7	76	2
2020-08-21 17:17:00	WT	2	16269.4	77	2
2020-08-21 17:19:00	WT	2	16428.5	78	2
2020-08-21 17:21:00	WT	2	16493.9	79	2
2020-08-21 17:23:00	WT	2	16625.3	80	2
2020-08-21 17:25:00	WT	2	16820.5	81	2
2020-08-21 17:27:00	WT	2	16983.6	82	2
2020-08-21 17:29:00	WT	2	17254.2	83	2
2020-08-21 17:31:00	WT	2	17305.9	84	2
2020-08-21 17:33:00	WT	2	17424.9	85	2
2020-08-21 17:35:00	WT	2	17537.5	86	2
2020-08-21 17:37:00	WT	2	17666.7	87	2
2020-08-21 17:39:00	WT	2	17753.5	88	2
2020-08-21 17:41:00	WT	2	17923.7	89	2
2020-08-21 17:43:00	WT	2	17983.6	90	2
2020-08-21 17:45:00	WT	2	18132.1	91	2
2020-08-21 17:47:00	WT	2	18243.5	92	2
2020-08-21 17:49:00	WT	2	18389.4	93	2
2020-08-21 17:51:00	WT	2	18303.8	94	2
2020-08-21 17:53:00	WT	2	18335.3	95	2
2020-08-21 17:55:00	WT	2	18377.4	96	2
2020-08-21 17:57:00	WT	2	18315.3	97	2
2020-08-21 17:59:00	WT	2	18452.3	98	2
2020-08-21 18:01:00	WT	2	18389	99	2
2020-08-21 18:03:00	WT	2	18444.7	100	2
2020-08-21 18:05:00	WT	2	18528.6	101	2
2020-08-21 18:07:00	WT	2	18589.4	102	2
2020-08-21 18:09:00	WT	2	18672.3	103	2
2020-08-21 18:11:00	WT	2	18703.9	104	2
2020-08-21 18:13:00	WT	2	18773.2	105	2
2020-08-21 18:15:00	WT	2	18859.4	106	2
2020-08-21 18:17:00	WT	2	18903.8	107	2
2020-08-21 18:19:00	WT	2	19027.6	108	2
2020-08-21 18:21:00	WT	2	19050.6	109	2
2020-08-21 18:23:00	WT	2	19148.3	110	2
2020-08-21 18:25:00	WT	2	19407.4	111	2
2020-08-21 18:27:00	WT	2	19452	112	2
2020-08-21 18:29:00	WT	2	19439.5	113	2
2020-08-21 18:31:00	WT	2	19564.4	114	2
2020-08-21 18:33:00	WT	2	19545.6	115	2
2020-08-21 18:35:00	WT	2	19558.2	116	2
2020-08-21 18:37:00	WT	2	19568.4	117	2
2020-08-21 18:39:00	WT	2	19550.9	118	2
2020-08-21 18:41:00	WT	2	19512.1	119	2
2020-08-21 18:43:00	WT	2	19532.1	120	2
2020-08-21 18:45:00	WT	2	19587.3	121	2
2020-08-18 12:20:00	WT	3	1148.26	1	1
2020-08-18 12:22:00	WT	3	1221.76	2	1
2020-08-18 12:24:00	WT	3	1391.24	3	1
2020-08-18 12:26:00	WT	3	1550.49	4	1
2020-08-18 12:28:00	WT	3	1548.75	5	1
2020-08-18 12:30:00	WT	3	1701.12	6	1
2020-08-18 12:32:00	WT	3	1850.18	7	1
2020-08-18 12:34:00	WT	3	1916.16	8	1
2020-08-18 12:36:00	WT	3	1987.01	9	1
2020-08-18 12:38:00	WT	3	2144.01	10	1
2020-08-18 12:40:00	WT	3	2185.3	11	1
2020-08-18 12:42:00	WT	3	2278.76	12	1
2020-08-18 12:44:00	WT	3	2284.29	13	1
2020-08-18 12:46:00	WT	3	2494.89	14	1
2020-08-18 12:48:00	WT	3	2575.71	15	1
2020-08-18 12:50:00	WT	3	2559.44	16	1
2020-08-18 12:52:00	WT	3	2737.81	17	1
2020-08-18 12:54:00	WT	3	2805.01	18	1
2020-08-18 12:56:00	WT	3	2874.37	19	1
2020-08-18 12:58:00	WT	3	2984.69	20	1
2020-08-18 13:00:00	WT	3	3019.86	21	1
2020-08-18 13:02:00	WT	3	3148.83	22	1
2020-08-18 13:04:00	WT	3	3346.78	23	1
2020-08-18 13:06:00	WT	3	3437.44	24	1
2020-08-18 13:08:00	WT	3	3435.65	25	1
2020-08-18 13:10:00	WT	3	3549.44	26	1
2020-08-18 13:12:00	WT	3	3709	27	1
2020-08-18 13:14:00	WT	3	3775.29	28	1
2020-08-18 13:16:00	WT	3	3956.63	29	1
2020-08-18 13:18:00	WT	3	4021.59	30	1
2020-08-18 13:20:00	WT	3	4120.73	31	1
2020-08-18 13:22:00	WT	3	4193.32	32	1
2020-08-18 13:24:00	WT	3	4365.78	33	1
2020-08-18 13:26:00	WT	3	4458.39	34	1
2020-08-18 13:28:00	WT	3	4523.32	35	1
2020-08-18 13:30:00	WT	3	4581.59	36	1
2020-08-18 13:32:00	WT	3	4632.34	37	1
2020-08-18 13:34:00	WT	3	4762.02	38	1
2020-08-18 13:36:00	WT	3	4850.84	39	1
2020-08-18 13:38:00	WT	3	4987.01	40	1
2020-08-18 13:40:00	WT	3	4992.36	41	1
2020-08-18 13:42:00	WT	3	5094.33	42	1
2020-08-18 13:44:00	WT	3	5171.62	43	1
2020-08-18 13:46:00	WT	3	5237.97	44	1
2020-08-18 13:48:00	WT	3	5398.92	45	1
2020-08-18 13:50:00	WT	3	5448.15	46	1
2020-08-18 13:52:00	WT	3	5531.86	47	1
2020-08-18 13:54:00	WT	3	5552.51	48	1
2020-08-18 13:56:00	WT	3	5722.53	49	1
2020-08-18 13:58:00	WT	3	5726.52	50	1
2020-08-18 14:00:00	WT	3	5878.25	51	1
2020-08-18 14:02:00	WT	3	5912.26	52	1
2020-08-18 14:04:00	WT	3	6097.48	53	1
2020-08-18 14:06:00	WT	3	6165.87	54	1
2020-08-18 14:08:00	WT	3	6229.94	55	1
2020-08-18 14:10:00	WT	3	6399.69	56	1
2020-08-18 14:12:00	WT	3	6437.3	57	1
2020-08-18 14:14:00	WT	3	6562.75	58	1
2020-08-18 14:16:00	WT	3	6652.69	59	1
2020-08-18 14:18:00	WT	3	6761.38	60	1
2020-08-18 14:20:00	WT	3	6975.58	61	1
2020-08-18 14:22:00	WT	3	6944.42	62	1
2020-08-18 14:24:00	WT	3	7151.46	63	1
2020-08-18 14:26:00	WT	3	7166.15	64	1
2020-08-18 14:28:00	WT	3	7352.62	65	1
2020-08-18 14:30:00	WT	3	7391.08	66	1
2020-08-18 14:32:00	WT	3	7715.46	67	1
2020-08-18 14:34:00	WT	3	7916.6	68	1
2020-08-18 14:36:00	WT	3	8113.01	69	1
2020-08-18 14:38:00	WT	3	8281.18	70	1
2020-08-18 14:40:00	WT	3	8450.09	71	1
2020-08-18 14:42:00	WT	3	8615.84	72	1
2020-08-18 14:44:00	WT	3	8812.48	73	1
2020-08-18 14:46:00	WT	3	9161.44	74	1
2020-08-18 14:48:00	WT	3	9227.08	75	1
2020-08-18 14:50:00	WT	3	9484.01	76	1
2020-08-18 14:52:00	WT	3	9677.6	77	1
2020-08-18 14:54:00	WT	3	9865.78	78	1
2020-08-18 14:56:00	WT	3	10012.4	79	1
2020-08-18 14:58:00	WT	3	10160.8	80	1
2020-08-18 15:00:00	WT	3	10383.8	81	1
2020-08-18 15:02:00	WT	3	10540.9	82	1
2020-08-18 15:04:00	WT	3	10733.1	83	1
2020-08-18 15:06:00	WT	3	10813.5	84	1
2020-08-18 15:08:00	WT	3	11049	85	1
2020-08-18 15:10:00	WT	3	11651.6	86	1
2020-08-18 15:12:00	WT	3	11749.5	87	1
2020-08-18 15:14:00	WT	3	12047.2	88	1
2020-08-18 15:16:00	WT	3	12034.6	89	1
2020-08-18 15:18:00	WT	3	12166.9	90	1
2020-08-18 15:20:00	WT	3	12205.4	91	1
2020-08-18 15:22:00	WT	3	12406.9	92	1
2020-08-18 15:24:00	WT	3	12513.4	93	1
2020-08-18 15:26:00	WT	3	12625.4	94	1
2020-08-18 15:28:00	WT	3	12640.9	95	1
2020-08-18 15:30:00	WT	3	12817.7	96	1
2020-08-18 15:32:00	WT	3	12800.9	97	1
2020-08-18 15:34:00	WT	3	13023.8	98	1
2020-08-18 15:36:00	WT	3	13057.4	99	1
2020-08-18 15:38:00	WT	3	13268.6	100	1
2020-08-18 15:40:00	WT	3	13277.8	101	1
2020-08-18 15:42:00	WT	3	13405.3	102	1
2020-08-18 15:44:00	WT	3	13460.9	103	1
2020-08-18 15:46:00	WT	3	13455.2	104	1
2020-08-18 15:48:00	WT	3	13673.4	105	1
2020-08-18 15:50:00	WT	3	13865.6	106	1
2020-08-18 15:52:00	WT	3	13944.9	107	1
2020-08-18 15:54:00	WT	3	14014.7	108	1
2020-08-18 15:56:00	WT	3	14005	109	1
2020-08-18 15:58:00	WT	3	14004.1	110	1
2020-08-18 16:00:00	WT	3	13917.6	111	1
2020-08-18 16:02:00	WT	3	13699.3	112	1
2020-08-18 16:04:00	WT	3	13635.9	113	1
2020-08-18 16:06:00	WT	3	13536.8	114	1
2020-08-18 16:08:00	WT	3	13476	115	1
2020-08-18 16:10:00	WT	3	13388.5	116	1
2020-08-18 16:12:00	WT	3	13276.8	117	1
2020-08-18 16:14:00	WT	3	13192.2	118	1
2020-08-18 16:16:00	WT	3	13242.7	119	1
2020-08-18 16:18:00	WT	3	12927.8	120	1
2020-08-18 16:20:00	WT	3	12824.1	121	1
2020-08-21 14:45:00	WT	3	1743.15	1	2
2020-08-21 14:47:00	WT	3	1899.67	2	2
2020-08-21 14:49:00	WT	3	2020.19	3	2
2020-08-21 14:51:00	WT	3	2140.91	4	2
2020-08-21 14:53:00	WT	3	2302.18	5	2
2020-08-21 14:55:00	WT	3	2444.36	6	2
2020-08-21 14:57:00	WT	3	2610.11	7	2
2020-08-21 14:59:00	WT	3	2836.53	8	2
2020-08-21 15:01:00	WT	3	2999.7	9	2
2020-08-21 15:03:00	WT	3	3198.85	10	2
2020-08-21 15:05:00	WT	3	3329.66	11	2
2020-08-21 15:07:00	WT	3	3490.54	12	2
2020-08-21 15:09:00	WT	3	3670.11	13	2
2020-08-21 15:11:00	WT	3	3867.33	14	2
2020-08-21 15:13:00	WT	3	3983.21	15	2
2020-08-21 15:15:00	WT	3	4200.02	16	2
2020-08-21 15:17:00	WT	3	4369.64	17	2
2020-08-21 15:19:00	WT	3	4544.83	18	2
2020-08-21 15:21:00	WT	3	4724.42	19	2
2020-08-21 15:23:00	WT	3	4938.62	20	2
2020-08-21 15:25:00	WT	3	5094.53	21	2
2020-08-21 15:27:00	WT	3	5307.81	22	2
2020-08-21 15:29:00	WT	3	5540.51	23	2
2020-08-21 15:31:00	WT	3	5758.23	24	2
2020-08-21 15:33:00	WT	3	5899.58	25	2
2020-08-21 15:35:00	WT	3	6078.76	26	2
2020-08-21 15:37:00	WT	3	6338.21	27	2
2020-08-21 15:39:00	WT	3	6495.8	28	2
2020-08-21 15:41:00	WT	3	6736.67	29	2
2020-08-21 15:43:00	WT	3	6944.19	30	2
2020-08-21 15:45:00	WT	3	7117.37	31	2
2020-08-21 15:47:00	WT	3	7327.95	32	2
2020-08-21 15:49:00	WT	3	7568.51	33	2
2020-08-21 15:51:00	WT	3	7794.61	34	2
2020-08-21 15:53:00	WT	3	7979.24	35	2
2020-08-21 15:55:00	WT	3	8197.67	36	2
2020-08-21 15:57:00	WT	3	8458.31	37	2
2020-08-21 15:59:00	WT	3	8726.33	38	2
2020-08-21 16:01:00	WT	3	8909.35	39	2
2020-08-21 16:03:00	WT	3	9134.68	40	2
2020-08-21 16:05:00	WT	3	9367.53	41	2
2020-08-21 16:07:00	WT	3	9540.77	42	2
2020-08-21 16:09:00	WT	3	9749.59	43	2
2020-08-21 16:11:00	WT	3	9979.49	44	2
2020-08-21 16:13:00	WT	3	10177.4	45	2
2020-08-21 16:15:00	WT	3	10404.3	46	2
2020-08-21 16:17:00	WT	3	10607	47	2
2020-08-21 16:19:00	WT	3	10855.4	48	2
2020-08-21 16:21:00	WT	3	11103	49	2
2020-08-21 16:23:00	WT	3	11316.5	50	2
2020-08-21 16:25:00	WT	3	11730.1	51	2
2020-08-21 16:27:00	WT	3	12005.4	52	2
2020-08-21 16:29:00	WT	3	12263.4	53	2
2020-08-21 16:31:00	WT	3	12598.3	54	2
2020-08-21 16:33:00	WT	3	12870.1	55	2
2020-08-21 16:35:00	WT	3	13149.7	56	2
2020-08-21 16:37:00	WT	3	13392.3	57	2
2020-08-21 16:39:00	WT	3	13614	58	2
2020-08-21 16:41:00	WT	3	13903.3	59	2
2020-08-21 16:43:00	WT	3	14207	60	2
2020-08-21 16:45:00	WT	3	14452.5	61	2
2020-08-21 16:47:00	WT	3	14784.9	62	2
2020-08-21 16:49:00	WT	3	15072.2	63	2
2020-08-21 16:51:00	WT	3	15301	64	2
2020-08-21 16:53:00	WT	3	15625.7	65	2
2020-08-21 16:55:00	WT	3	15837.3	66	2
2020-08-21 16:57:00	WT	3	16071.1	67	2
2020-08-21 16:59:00	WT	3	16211.4	68	2
2020-08-21 17:01:00	WT	3	16507.9	69	2
2020-08-21 17:03:00	WT	3	16691	70	2
2020-08-21 17:05:00	WT	3	16994	71	2
2020-08-21 17:07:00	WT	3	17237.9	72	2
2020-08-21 17:09:00	WT	3	17454.4	73	2
2020-08-21 17:11:00	WT	3	17773.5	74	2
2020-08-21 17:13:00	WT	3	17946.2	75	2
2020-08-21 17:15:00	WT	3	18232.5	76	2
2020-08-21 17:17:00	WT	3	18400.7	77	2
2020-08-21 17:19:00	WT	3	18614.8	78	2
2020-08-21 17:21:00	WT	3	18848.5	79	2
2020-08-21 17:23:00	WT	3	18997.1	80	2
2020-08-21 17:25:00	WT	3	19156.7	81	2
2020-08-21 17:27:00	WT	3	19369.8	82	2
2020-08-21 17:29:00	WT	3	19589.1	83	2
2020-08-21 17:31:00	WT	3	19747	84	2
2020-08-21 17:33:00	WT	3	19840.6	85	2
2020-08-21 17:35:00	WT	3	20040.1	86	2
2020-08-21 17:37:00	WT	3	20169.9	87	2
2020-08-21 17:39:00	WT	3	20292.4	88	2
2020-08-21 17:41:00	WT	3	20375.8	89	2
2020-08-21 17:43:00	WT	3	20517.3	90	2
2020-08-21 17:45:00	WT	3	20655.5	91	2
2020-08-21 17:47:00	WT	3	20727.1	92	2
2020-08-21 17:49:00	WT	3	20843.2	93	2
2020-08-21 17:51:00	WT	3	21098.5	94	2
2020-08-21 17:53:00	WT	3	21214	95	2
2020-08-21 17:55:00	WT	3	21293.5	96	2
2020-08-21 17:57:00	WT	3	21208.4	97	2
2020-08-21 17:59:00	WT	3	20301.4	98	2
2020-08-21 18:01:00	WT	3	20196.1	99	2
2020-08-21 18:03:00	WT	3	20182.5	100	2
2020-08-21 18:05:00	WT	3	20217.7	101	2
2020-08-21 18:07:00	WT	3	20161.7	102	2
2020-08-21 18:09:00	WT	3	20212.8	103	2
2020-08-21 18:11:00	WT	3	20144.4	104	2
2020-08-21 18:13:00	WT	3	20248.7	105	2
2020-08-21 18:15:00	WT	3	20208.1	106	2
2020-08-21 18:17:00	WT	3	20192.8	107	2
2020-08-21 18:19:00	WT	3	20107.2	108	2
2020-08-21 18:21:00	WT	3	20007.8	109	2
2020-08-21 18:23:00	WT	3	19589.9	110	2
2020-08-21 18:25:00	WT	3	19384	111	2
2020-08-21 18:27:00	WT	3	19419.8	112	2
2020-08-21 18:29:00	WT	3	19273.6	113	2
2020-08-21 18:31:00	WT	3	18331.1	114	2
2020-08-21 18:33:00	WT	3	18200.7	115	2
2020-08-21 18:35:00	WT	3	17986.4	116	2
2020-08-21 18:37:00	WT	3	18069.7	117	2
2020-08-21 18:39:00	WT	3	17023.1	118	2
2020-08-21 18:41:00	WT	3	16968.1	119	2
2020-08-21 18:43:00	WT	3	16902.8	120	2
2020-08-21 18:45:00	WT	3	16759.3	121	2
2020-08-18 12:20:00	MUT1	1	1734.91	1	1
2020-08-18 12:22:00	MUT1	1	1784.31	2	1
2020-08-18 12:24:00	MUT1	1	1734.03	3	1
2020-08-18 12:26:00	MUT1	1	1795.44	4	1
2020-08-18 12:28:00	MUT1	1	1850.6	5	1
2020-08-18 12:30:00	MUT1	1	1910.48	6	1
2020-08-18 12:32:00	MUT1	1	2021.92	7	1
2020-08-18 12:34:00	MUT1	1	2048.6	8	1
2020-08-18 12:36:00	MUT1	1	2138.87	9	1
2020-08-18 12:38:00	MUT1	1	2239.11	10	1
2020-08-18 12:40:00	MUT1	1	2309.52	11	1
2020-08-18 12:42:00	MUT1	1	2402.71	12	1
2020-08-18 12:44:00	MUT1	1	2487.37	13	1
2020-08-18 12:46:00	MUT1	1	2586.54	14	1
2020-08-18 12:48:00	MUT1	1	2642.61	15	1
2020-08-18 12:50:00	MUT1	1	2726.01	16	1
2020-08-18 12:52:00	MUT1	1	2847.11	17	1
2020-08-18 12:54:00	MUT1	1	2930.95	18	1
2020-08-18 12:56:00	MUT1	1	3044.35	19	1
2020-08-18 12:58:00	MUT1	1	3104.63	20	1
2020-08-18 13:00:00	MUT1	1	3224.45	21	1
2020-08-18 13:02:00	MUT1	1	3315.37	22	1
2020-08-18 13:04:00	MUT1	1	3429.5	23	1
2020-08-18 13:06:00	MUT1	1	3551.97	24	1
2020-08-18 13:08:00	MUT1	1	3659.19	25	1
2020-08-18 13:10:00	MUT1	1	3755.7	26	1
2020-08-18 13:12:00	MUT1	1	3858.87	27	1
2020-08-18 13:14:00	MUT1	1	3966.89	28	1
2020-08-18 13:16:00	MUT1	1	4082.76	29	1
2020-08-18 13:18:00	MUT1	1	4214.84	30	1
2020-08-18 13:20:00	MUT1	1	4320.78	31	1
2020-08-18 13:22:00	MUT1	1	4441.36	32	1
2020-08-18 13:24:00	MUT1	1	4583.04	33	1
2020-08-18 13:26:00	MUT1	1	4740.28	34	1
2020-08-18 13:28:00	MUT1	1	4853.11	35	1
2020-08-18 13:30:00	MUT1	1	5010.54	36	1
2020-08-18 13:32:00	MUT1	1	5151.33	37	1
2020-08-18 13:34:00	MUT1	1	5323.78	38	1
2020-08-18 13:36:00	MUT1	1	5491.02	39	1
2020-08-18 13:38:00	MUT1	1	5651.75	40	1
2020-08-18 13:40:00	MUT1	1	5809.75	41	1
2020-08-18 13:42:00	MUT1	1	5979.13	42	1
2020-08-18 13:44:00	MUT1	1	6158.25	43	1
2020-08-18 13:46:00	MUT1	1	6302.02	44	1
2020-08-18 13:48:00	MUT1	1	6506.08	45	1
2020-08-18 13:50:00	MUT1	1	6659.31	46	1
2020-08-18 13:52:00	MUT1	1	6864.99	47	1
2020-08-18 13:54:00	MUT1	1	7053.07	48	1
2020-08-18 13:56:00	MUT1	1	7203.85	49	1
2020-08-18 13:58:00	MUT1	1	7396.67	50	1
2020-08-18 14:00:00	MUT1	1	7612.83	51	1
2020-08-18 14:02:00	MUT1	1	7798.82	52	1
2020-08-18 14:04:00	MUT1	1	8002.29	53	1
2020-08-18 14:06:00	MUT1	1	8206.52	54	1
2020-08-18 14:08:00	MUT1	1	8377.92	55	1
2020-08-18 14:10:00	MUT1	1	8617.32	56	1
2020-08-18 14:12:00	MUT1	1	8803.46	57	1
2020-08-18 14:14:00	MUT1	1	8970.13	58	1
2020-08-18 14:16:00	MUT1	1	9210.43	59	1
2020-08-18 14:18:00	MUT1	1	9421.29	60	1
2020-08-18 14:20:00	MUT1	1	9643.36	61	1
2020-08-18 14:22:00	MUT1	1	9847.8	62	1
2020-08-18 14:24:00	MUT1	1	10077.5	63	1
2020-08-18 14:26:00	MUT1	1	10252.7	64	1
2020-08-18 14:28:00	MUT1	1	10460.4	65	1
2020-08-18 14:30:00	MUT1	1	10640.7	66	1
2020-08-18 14:32:00	MUT1	1	10743.1	67	1
2020-08-18 14:34:00	MUT1	1	10962.6	68	1
2020-08-18 14:36:00	MUT1	1	11154.7	69	1
2020-08-18 14:38:00	MUT1	1	11297.5	70	1
2020-08-18 14:40:00	MUT1	1	11487.4	71	1
2020-08-18 14:42:00	MUT1	1	11623.9	72	1
2020-08-18 14:44:00	MUT1	1	11836.7	73	1
2020-08-18 14:46:00	MUT1	1	11972.3	74	1
2020-08-18 14:48:00	MUT1	1	12128.9	75	1
2020-08-18 14:50:00	MUT1	1	12298	76	1
2020-08-18 14:52:00	MUT1	1	12460.1	77	1
2020-08-18 14:54:00	MUT1	1	12572.9	78	1
2020-08-18 14:56:00	MUT1	1	12672	79	1
2020-08-18 14:58:00	MUT1	1	12858.3	80	1
2020-08-18 15:00:00	MUT1	1	12951.4	81	1
2020-08-18 15:02:00	MUT1	1	13084.1	82	1
2020-08-18 15:04:00	MUT1	1	13205.1	83	1
2020-08-18 15:06:00	MUT1	1	13346.5	84	1
2020-08-18 15:08:00	MUT1	1	13465.3	85	1
2020-08-18 15:10:00	MUT1	1	13600.4	86	1
2020-08-18 15:12:00	MUT1	1	13706.1	87	1
2020-08-18 15:14:00	MUT1	1	13770.9	88	1
2020-08-18 15:16:00	MUT1	1	13879.5	89	1
2020-08-18 15:18:00	MUT1	1	13933.4	90	1
2020-08-18 15:20:00	MUT1	1	14003.2	91	1
2020-08-18 15:22:00	MUT1	1	14099.5	92	1
2020-08-18 15:24:00	MUT1	1	14113.8	93	1
2020-08-18 15:26:00	MUT1	1	14162.9	94	1
2020-08-18 15:28:00	MUT1	1	14221.8	95	1
2020-08-18 15:30:00	MUT1	1	14311.2	96	1
2020-08-18 15:32:00	MUT1	1	14286.2	97	1
2020-08-18 15:34:00	MUT1	1	14342.4	98	1
2020-08-18 15:36:00	MUT1	1	14381	99	1
2020-08-18 15:38:00	MUT1	1	14408	100	1
2020-08-18 15:40:00	MUT1	1	14450.8	101	1
2020-08-18 15:42:00	MUT1	1	14478.5	102	1
2020-08-18 15:44:00	MUT1	1	14447.5	103	1
2020-08-18 15:46:00	MUT1	1	14507.8	104	1
2020-08-18 15:48:00	MUT1	1	14529.6	105	1
2020-08-18 15:50:00	MUT1	1	14502.6	106	1
2020-08-18 15:52:00	MUT1	1	14497.2	107	1
2020-08-18 15:54:00	MUT1	1	14507.3	108	1
2020-08-18 15:56:00	MUT1	1	14457.6	109	1
2020-08-18 15:58:00	MUT1	1	14430.2	110	1
2020-08-18 16:00:00	MUT1	1	14376.2	111	1
2020-08-18 16:02:00	MUT1	1	14394.8	112	1
2020-08-18 16:04:00	MUT1	1	14315.6	113	1
2020-08-18 16:06:00	MUT1	1	14266.5	114	1
2020-08-18 16:08:00	MUT1	1	14271.2	115	1
2020-08-18 16:10:00	MUT1	1	14299.4	116	1
2020-08-18 16:12:00	MUT1	1	14298.1	117	1
2020-08-18 16:14:00	MUT1	1	14237.2	118	1
2020-08-18 16:16:00	MUT1	1	14246	119	1
2020-08-18 16:18:00	MUT1	1	14161.5	120	1
2020-08-18 16:20:00	MUT1	1	14146.7	121	1
2020-08-21 14:45:00	MUT1	1	1761.34	1	2
2020-08-21 14:47:00	MUT1	1	1846.78	2	2
2020-08-21 14:49:00	MUT1	1	1899.15	3	2
2020-08-21 14:51:00	MUT1	1	1933.71	4	2
2020-08-21 14:53:00	MUT1	1	1980.58	5	2
2020-08-21 14:55:00	MUT1	1	1984.5	6	2
2020-08-21 14:57:00	MUT1	1	2060.35	7	2
2020-08-21 14:59:00	MUT1	1	2152.34	8	2
2020-08-21 15:01:00	MUT1	1	2237.43	9	2
2020-08-21 15:03:00	MUT1	1	2322.33	10	2
2020-08-21 15:05:00	MUT1	1	2439.39	11	2
2020-08-21 15:07:00	MUT1	1	2542.89	12	2
2020-08-21 15:09:00	MUT1	1	2627.16	13	2
2020-08-21 15:11:00	MUT1	1	2723.22	14	2
2020-08-21 15:13:00	MUT1	1	2829.86	15	2
2020-08-21 15:15:00	MUT1	1	2908.57	16	2
2020-08-21 15:17:00	MUT1	1	3015.48	17	2
2020-08-21 15:19:00	MUT1	1	3145.34	18	2
2020-08-21 15:21:00	MUT1	1	3245.42	19	2
2020-08-21 15:23:00	MUT1	1	3366	20	2
2020-08-21 15:25:00	MUT1	1	3442	21	2
2020-08-21 15:27:00	MUT1	1	3573.24	22	2
2020-08-21 15:29:00	MUT1	1	3715.04	23	2
2020-08-21 15:31:00	MUT1	1	3810.38	24	2
2020-08-21 15:33:00	MUT1	1	3934.16	25	2
2020-08-21 15:35:00	MUT1	1	4049.15	26	2
2020-08-21 15:37:00	MUT1	1	4205.09	27	2
2020-08-21 15:39:00	MUT1	1	4311.72	28	2
2020-08-21 15:41:00	MUT1	1	4457.93	29	2
2020-08-21 15:43:00	MUT1	1	4585.91	30	2
2020-08-21 15:45:00	MUT1	1	4741.28	31	2
2020-08-21 15:47:00	MUT1	1	4892.1	32	2
2020-08-21 15:49:00	MUT1	1	5031.17	33	2
2020-08-21 15:51:00	MUT1	1	5165.68	34	2
2020-08-21 15:53:00	MUT1	1	5323.36	35	2
2020-08-21 15:55:00	MUT1	1	5480.97	36	2
2020-08-21 15:57:00	MUT1	1	5642.84	37	2
2020-08-21 15:59:00	MUT1	1	5800.45	38	2
2020-08-21 16:01:00	MUT1	1	5962.47	39	2
2020-08-21 16:03:00	MUT1	1	6187.83	40	2
2020-08-21 16:05:00	MUT1	1	6362.22	41	2
2020-08-21 16:07:00	MUT1	1	6546.76	42	2
2020-08-21 16:09:00	MUT1	1	6702.32	43	2
2020-08-21 16:11:00	MUT1	1	6935.23	44	2
2020-08-21 16:13:00	MUT1	1	7125.5	45	2
2020-08-21 16:15:00	MUT1	1	7382.39	46	2
2020-08-21 16:17:00	MUT1	1	7587.4	47	2
2020-08-21 16:19:00	MUT1	1	7827.08	48	2
2020-08-21 16:21:00	MUT1	1	8012.87	49	2
2020-08-21 16:23:00	MUT1	1	8260.97	50	2
2020-08-21 16:25:00	MUT1	1	8442.36	51	2
2020-08-21 16:27:00	MUT1	1	8720.36	52	2
2020-08-21 16:29:00	MUT1	1	8968.96	53	2
2020-08-21 16:31:00	MUT1	1	9202.86	54	2
2020-08-21 16:33:00	MUT1	1	9471.31	55	2
2020-08-21 16:35:00	MUT1	1	9724.38	56	2
2020-08-21 16:37:00	MUT1	1	9965.55	57	2
2020-08-21 16:39:00	MUT1	1	10185.9	58	2
2020-08-21 16:41:00	MUT1	1	10402.8	59	2
2020-08-21 16:43:00	MUT1	1	10710.9	60	2
2020-08-21 16:45:00	MUT1	1	10957.6	61	2
2020-08-21 16:47:00	MUT1	1	11174	62	2
2020-08-21 16:49:00	MUT1	1	11437.2	63	2
2020-08-21 16:51:00	MUT1	1	11642.4	64	2
2020-08-21 16:53:00	MUT1	1	11923.8	65	2
2020-08-21 16:55:00	MUT1	1	12108.5	66	2
2020-08-21 16:57:00	MUT1	1	12364.2	67	2
2020-08-21 16:59:00	MUT1	1	12608.3	68	2
2020-08-21 17:01:00	MUT1	1	12816.4	69	2
2020-08-21 17:03:00	MUT1	1	13025.2	70	2
2020-08-21 17:05:00	MUT1	1	13196.2	71	2
2020-08-21 17:07:00	MUT1	1	13445.3	72	2
2020-08-21 17:09:00	MUT1	1	13702.4	73	2
2020-08-21 17:11:00	MUT1	1	13938.1	74	2
2020-08-21 17:13:00	MUT1	1	14157.9	75	2
2020-08-21 17:15:00	MUT1	1	14377.6	76	2
2020-08-21 17:17:00	MUT1	1	14585.9	77	2
2020-08-21 17:19:00	MUT1	1	14813.7	78	2
2020-08-21 17:21:00	MUT1	1	15031.4	79	2
2020-08-21 17:23:00	MUT1	1	15206	80	2
2020-08-21 17:25:00	MUT1	1	15400.9	81	2
2020-08-21 17:27:00	MUT1	1	15608.5	82	2
2020-08-21 17:29:00	MUT1	1	15851.1	83	2
2020-08-21 17:31:00	MUT1	1	16034.4	84	2
2020-08-21 17:33:00	MUT1	1	16178	85	2
2020-08-21 17:35:00	MUT1	1	16358.6	86	2
2020-08-21 17:37:00	MUT1	1	16566.9	87	2
2020-08-21 17:39:00	MUT1	1	16691.3	88	2
2020-08-21 17:41:00	MUT1	1	16870.6	89	2
2020-08-21 17:43:00	MUT1	1	17042.1	90	2
2020-08-21 17:45:00	MUT1	1	17153.5	91	2
2020-08-21 17:47:00	MUT1	1	17233.7	92	2
2020-08-21 17:49:00	MUT1	1	17358.1	93	2
2020-08-21 17:51:00	MUT1	1	17473.1	94	2
2020-08-21 17:53:00	MUT1	1	17551	95	2
2020-08-21 17:55:00	MUT1	1	17639.1	96	2
2020-08-21 17:57:00	MUT1	1	17687.2	97	2
2020-08-21 17:59:00	MUT1	1	17687	98	2
2020-08-21 18:01:00	MUT1	1	17796.7	99	2
2020-08-21 18:03:00	MUT1	1	17793.9	100	2
2020-08-21 18:05:00	MUT1	1	17822.9	101	2
2020-08-21 18:07:00	MUT1	1	17867.7	102	2
2020-08-21 18:09:00	MUT1	1	17893	103	2
2020-08-21 18:11:00	MUT1	1	17860.1	104	2
2020-08-21 18:13:00	MUT1	1	17979.6	105	2
2020-08-21 18:15:00	MUT1	1	17940.4	106	2
2020-08-21 18:17:00	MUT1	1	17968	107	2
2020-08-21 18:19:00	MUT1	1	18029.1	108	2
2020-08-21 18:21:00	MUT1	1	17987.2	109	2
2020-08-21 18:23:00	MUT1	1	17983.7	110	2
2020-08-21 18:25:00	MUT1	1	18080	111	2
2020-08-21 18:27:00	MUT1	1	18018.6	112	2
2020-08-21 18:29:00	MUT1	1	18087.3	113	2
2020-08-21 18:31:00	MUT1	1	18157.5	114	2
2020-08-21 18:33:00	MUT1	1	18127	115	2
2020-08-21 18:35:00	MUT1	1	18084.3	116	2
2020-08-21 18:37:00	MUT1	1	17987.1	117	2
2020-08-21 18:39:00	MUT1	1	17984	118	2
2020-08-21 18:41:00	MUT1	1	17835	119	2
2020-08-21 18:43:00	MUT1	1	17603.6	120	2
2020-08-21 18:45:00	MUT1	1	17530.5	121	2
2020-08-18 12:20:00	MUT1	2	1688.58	1	1
2020-08-18 12:22:00	MUT1	2	1738.24	2	1
2020-08-18 12:24:00	MUT1	2	1735.5	3	1
2020-08-18 12:26:00	MUT1	2	1795.91	4	1
2020-08-18 12:28:00	MUT1	2	1860.96	5	1
2020-08-18 12:30:00	MUT1	2	1915.02	6	1
2020-08-18 12:32:00	MUT1	2	2043.6	7	1
2020-08-18 12:34:00	MUT1	2	2107.41	8	1
2020-08-18 12:36:00	MUT1	2	2184.47	9	1
2020-08-18 12:38:00	MUT1	2	2283.63	10	1
2020-08-18 12:40:00	MUT1	2	2367.86	11	1
2020-08-18 12:42:00	MUT1	2	2459.59	12	1
2020-08-18 12:44:00	MUT1	2	2544.19	13	1
2020-08-18 12:46:00	MUT1	2	2636.56	14	1
2020-08-18 12:48:00	MUT1	2	2696.88	15	1
2020-08-18 12:50:00	MUT1	2	2797.43	16	1
2020-08-18 12:52:00	MUT1	2	2905.84	17	1
2020-08-18 12:54:00	MUT1	2	2990.34	18	1
2020-08-18 12:56:00	MUT1	2	3082.94	19	1
2020-08-18 12:58:00	MUT1	2	3175.03	20	1
2020-08-18 13:00:00	MUT1	2	3284.88	21	1
2020-08-18 13:02:00	MUT1	2	3368.03	22	1
2020-08-18 13:04:00	MUT1	2	3515.86	23	1
2020-08-18 13:06:00	MUT1	2	3643.03	24	1
2020-08-18 13:08:00	MUT1	2	3748.22	25	1
2020-08-18 13:10:00	MUT1	2	3837.08	26	1
2020-08-18 13:12:00	MUT1	2	3964.8	27	1
2020-08-18 13:14:00	MUT1	2	4095.51	28	1
2020-08-18 13:16:00	MUT1	2	4223.06	29	1
2020-08-18 13:18:00	MUT1	2	4354.62	30	1
2020-08-18 13:20:00	MUT1	2	4504.18	31	1
2020-08-18 13:22:00	MUT1	2	4628.09	32	1
2020-08-18 13:24:00	MUT1	2	4800.82	33	1
2020-08-18 13:26:00	MUT1	2	4933.81	34	1
2020-08-18 13:28:00	MUT1	2	5067.18	35	1
2020-08-18 13:30:00	MUT1	2	5178.68	36	1
2020-08-18 13:32:00	MUT1	2	5347.18	37	1
2020-08-18 13:34:00	MUT1	2	5490.9	38	1
2020-08-18 13:36:00	MUT1	2	5629.15	39	1
2020-08-18 13:38:00	MUT1	2	5801.32	40	1
2020-08-18 13:40:00	MUT1	2	5969.32	41	1
2020-08-18 13:42:00	MUT1	2	6134.29	42	1
2020-08-18 13:44:00	MUT1	2	6286.84	43	1
2020-08-18 13:46:00	MUT1	2	6433.35	44	1
2020-08-18 13:48:00	MUT1	2	6636.28	45	1
2020-08-18 13:50:00	MUT1	2	6805.07	46	1
2020-08-18 13:52:00	MUT1	2	6970.7	47	1
2020-08-18 13:54:00	MUT1	2	7144.56	48	1
2020-08-18 13:56:00	MUT1	2	7358.49	49	1
2020-08-18 13:58:00	MUT1	2	7541.41	50	1
2020-08-18 14:00:00	MUT1	2	7710.8	51	1
2020-08-18 14:02:00	MUT1	2	7919.94	52	1
2020-08-18 14:04:00	MUT1	2	8113.34	53	1
2020-08-18 14:06:00	MUT1	2	8303.19	54	1
2020-08-18 14:08:00	MUT1	2	8511.02	55	1
2020-08-18 14:10:00	MUT1	2	8742.97	56	1
2020-08-18 14:12:00	MUT1	2	8925.17	57	1
2020-08-18 14:14:00	MUT1	2	9115.56	58	1
2020-08-18 14:16:00	MUT1	2	9332.43	59	1
2020-08-18 14:18:00	MUT1	2	9525.62	60	1
2020-08-18 14:20:00	MUT1	2	9765.97	61	1
2020-08-18 14:22:00	MUT1	2	9910.75	62	1
2020-08-18 14:24:00	MUT1	2	9982.03	63	1
2020-08-18 14:26:00	MUT1	2	10204.8	64	1
2020-08-18 14:28:00	MUT1	2	10436.6	65	1
2020-08-18 14:30:00	MUT1	2	10627.3	66	1
2020-08-18 14:32:00	MUT1	2	10836.2	67	1
2020-08-18 14:34:00	MUT1	2	11115.7	68	1
2020-08-18 14:36:00	MUT1	2	11312.6	69	1
2020-08-18 14:38:00	MUT1	2	11536.4	70	1
2020-08-18 14:40:00	MUT1	2	11781.1	71	1
2020-08-18 14:42:00	MUT1	2	11959.9	72	1
2020-08-18 14:44:00	MUT1	2	12153.7	73	1
2020-08-18 14:46:00	MUT1	2	12313	74	1
2020-08-18 14:48:00	MUT1	2	12468.8	75	1
2020-08-18 14:50:00	MUT1	2	12632.7	76	1
2020-08-18 14:52:00	MUT1	2	12809.9	77	1
2020-08-18 14:54:00	MUT1	2	12987.2	78	1
2020-08-18 14:56:00	MUT1	2	13154.8	79	1
2020-08-18 14:58:00	MUT1	2	13270.4	80	1
2020-08-18 15:00:00	MUT1	2	13419.8	81	1
2020-08-18 15:02:00	MUT1	2	13567.4	82	1
2020-08-18 15:04:00	MUT1	2	13738.4	83	1
2020-08-18 15:06:00	MUT1	2	13847.8	84	1
2020-08-18 15:08:00	MUT1	2	13954.3	85	1
2020-08-18 15:10:00	MUT1	2	14078.1	86	1
2020-08-18 15:12:00	MUT1	2	14193.5	87	1
2020-08-18 15:14:00	MUT1	2	14314	88	1
2020-08-18 15:16:00	MUT1	2	14433.4	89	1
2020-08-18 15:18:00	MUT1	2	14518.4	90	1
2020-08-18 15:20:00	MUT1	2	14606.2	91	1
2020-08-18 15:22:00	MUT1	2	14731.9	92	1
2020-08-18 15:24:00	MUT1	2	14811.8	93	1
2020-08-18 15:26:00	MUT1	2	14887.3	94	1
2020-08-18 15:28:00	MUT1	2	14981.1	95	1
2020-08-18 15:30:00	MUT1	2	15052.3	96	1
2020-08-18 15:32:00	MUT1	2	15110.4	97	1
2020-08-18 15:34:00	MUT1	2	15158.6	98	1
2020-08-18 15:36:00	MUT1	2	15237.6	99	1
2020-08-18 15:38:00	MUT1	2	15290.8	100	1
2020-08-18 15:40:00	MUT1	2	15343.3	101	1
2020-08-18 15:42:00	MUT1	2	15412.2	102	1
2020-08-18 15:44:00	MUT1	2	15431.3	103	1
2020-08-18 15:46:00	MUT1	2	15460.5	104	1
2020-08-18 15:48:00	MUT1	2	15508.2	105	1
2020-08-18 15:50:00	MUT1	2	15499.2	106	1
2020-08-18 15:52:00	MUT1	2	15562.5	107	1
2020-08-18 15:54:00	MUT1	2	15575.3	108	1
2020-08-18 15:56:00	MUT1	2	15576.4	109	1
2020-08-18 15:58:00	MUT1	2	15582.9	110	1
2020-08-18 16:00:00	MUT1	2	15648.9	111	1
2020-08-18 16:02:00	MUT1	2	15610.8	112	1
2020-08-18 16:04:00	MUT1	2	15612.4	113	1
2020-08-18 16:06:00	MUT1	2	15596	114	1
2020-08-18 16:08:00	MUT1	2	15608.7	115	1
2020-08-18 16:10:00	MUT1	2	15600.4	116	1
2020-08-18 16:12:00	MUT1	2	15644.7	117	1
2020-08-18 16:14:00	MUT1	2	15636.8	118	1
2020-08-18 16:16:00	MUT1	2	15597.5	119	1
2020-08-18 16:18:00	MUT1	2	15589.7	120	1
2020-08-18 16:20:00	MUT1	2	15568.8	121	1
2020-08-21 14:45:00	MUT1	2	1927.53	1	2
2020-08-21 14:47:00	MUT1	2	2019.49	2	2
2020-08-21 14:49:00	MUT1	2	2092.53	3	2
2020-08-21 14:51:00	MUT1	2	2150.09	4	2
2020-08-21 14:53:00	MUT1	2	2192.27	5	2
2020-08-21 14:55:00	MUT1	2	2204.51	6	2
2020-08-21 14:57:00	MUT1	2	2306.65	7	2
2020-08-21 14:59:00	MUT1	2	2408.28	8	2
2020-08-21 15:01:00	MUT1	2	2462.77	9	2
2020-08-21 15:03:00	MUT1	2	2596.71	10	2
2020-08-21 15:05:00	MUT1	2	2699.16	11	2
2020-08-21 15:07:00	MUT1	2	2793.63	12	2
2020-08-21 15:09:00	MUT1	2	2924.82	13	2
2020-08-21 15:11:00	MUT1	2	3021.21	14	2
2020-08-21 15:13:00	MUT1	2	3153.46	15	2
2020-08-21 15:15:00	MUT1	2	3275.68	16	2
2020-08-21 15:17:00	MUT1	2	3425.95	17	2
2020-08-21 15:19:00	MUT1	2	3578.67	18	2
2020-08-21 15:21:00	MUT1	2	3693.69	19	2
2020-08-21 15:23:00	MUT1	2	3860.73	20	2
2020-08-21 15:25:00	MUT1	2	3990.15	21	2
2020-08-21 15:27:00	MUT1	2	4137.11	22	2
2020-08-21 15:29:00	MUT1	2	4318.36	23	2
2020-08-21 15:31:00	MUT1	2	4479.25	24	2
2020-08-21 15:33:00	MUT1	2	4651.19	25	2
2020-08-21 15:35:00	MUT1	2	4823.66	26	2
2020-08-21 15:37:00	MUT1	2	4966.15	27	2
2020-08-21 15:39:00	MUT1	2	5134.25	28	2
2020-08-21 15:41:00	MUT1	2	5340.11	29	2
2020-08-21 15:43:00	MUT1	2	5527.96	30	2
2020-08-21 15:45:00	MUT1	2	5730.04	31	2
2020-08-21 15:47:00	MUT1	2	5941.57	32	2
2020-08-21 15:49:00	MUT1	2	6123.09	33	2
2020-08-21 15:51:00	MUT1	2	6356.17	34	2
2020-08-21 15:53:00	MUT1	2	6532.73	35	2
2020-08-21 15:55:00	MUT1	2	6768.39	36	2
2020-08-21 15:57:00	MUT1	2	7014.99	37	2
2020-08-21 15:59:00	MUT1	2	7211.02	38	2
2020-08-21 16:01:00	MUT1	2	7459.32	39	2
2020-08-21 16:03:00	MUT1	2	7692.33	40	2
2020-08-21 16:05:00	MUT1	2	7942.68	41	2
2020-08-21 16:07:00	MUT1	2	8185.32	42	2
2020-08-21 16:09:00	MUT1	2	8466.03	43	2
2020-08-21 16:11:00	MUT1	2	8707.44	44	2
2020-08-21 16:13:00	MUT1	2	8981.38	45	2
2020-08-21 16:15:00	MUT1	2	9320.42	46	2
2020-08-21 16:17:00	MUT1	2	9576.32	47	2
2020-08-21 16:19:00	MUT1	2	9771.88	48	2
2020-08-21 16:21:00	MUT1	2	10046.9	49	2
2020-08-21 16:23:00	MUT1	2	10340.1	50	2
2020-08-21 16:25:00	MUT1	2	10595.6	51	2
2020-08-21 16:27:00	MUT1	2	10927.6	52	2
2020-08-21 16:29:00	MUT1	2	11203.9	53	2
2020-08-21 16:31:00	MUT1	2	11446	54	2
2020-08-21 16:33:00	MUT1	2	11739.1	55	2
2020-08-21 16:35:00	MUT1	2	11949.8	56	2
2020-08-21 16:37:00	MUT1	2	12238.4	57	2
2020-08-21 16:39:00	MUT1	2	12545.9	58	2
2020-08-21 16:41:00	MUT1	2	12749.5	59	2
2020-08-21 16:43:00	MUT1	2	13092.8	60	2
2020-08-21 16:45:00	MUT1	2	13384.5	61	2
2020-08-21 16:47:00	MUT1	2	13678.4	62	2
2020-08-21 16:49:00	MUT1	2	13925.2	63	2
2020-08-21 16:51:00	MUT1	2	14257.4	64	2
2020-08-21 16:53:00	MUT1	2	14527.1	65	2
2020-08-21 16:55:00	MUT1	2	14737.8	66	2
2020-08-21 16:57:00	MUT1	2	14961.7	67	2
2020-08-21 16:59:00	MUT1	2	15233.4	68	2
2020-08-21 17:01:00	MUT1	2	15549.4	69	2
2020-08-21 17:03:00	MUT1	2	15751	70	2
2020-08-21 17:05:00	MUT1	2	16008.2	71	2
2020-08-21 17:07:00	MUT1	2	16272	72	2
2020-08-21 17:09:00	MUT1	2	16554.7	73	2
2020-08-21 17:11:00	MUT1	2	16761.5	74	2
2020-08-21 17:13:00	MUT1	2	16974.4	75	2
2020-08-21 17:15:00	MUT1	2	17168	76	2
2020-08-21 17:17:00	MUT1	2	17433.5	77	2
2020-08-21 17:19:00	MUT1	2	17659.9	78	2
2020-08-21 17:21:00	MUT1	2	17848.5	79	2
2020-08-21 17:23:00	MUT1	2	18051.8	80	2
2020-08-21 17:25:00	MUT1	2	18130.1	81	2
2020-08-21 17:27:00	MUT1	2	18289.5	82	2
2020-08-21 17:29:00	MUT1	2	18518.4	83	2
2020-08-21 17:31:00	MUT1	2	18748.7	84	2
2020-08-21 17:33:00	MUT1	2	18859.7	85	2
2020-08-21 17:35:00	MUT1	2	19015.9	86	2
2020-08-21 17:37:00	MUT1	2	19052.7	87	2
2020-08-21 17:39:00	MUT1	2	19184.5	88	2
2020-08-21 17:41:00	MUT1	2	19228.6	89	2
2020-08-21 17:43:00	MUT1	2	19326.8	90	2
2020-08-21 17:45:00	MUT1	2	19325.4	91	2
2020-08-21 17:47:00	MUT1	2	19385	92	2
2020-08-21 17:49:00	MUT1	2	19459.9	93	2
2020-08-21 17:51:00	MUT1	2	19523	94	2
2020-08-21 17:53:00	MUT1	2	19665	95	2
2020-08-21 17:55:00	MUT1	2	19880	96	2
2020-08-21 17:57:00	MUT1	2	19860.6	97	2
2020-08-21 17:59:00	MUT1	2	19934.7	98	2
2020-08-21 18:01:00	MUT1	2	19959.9	99	2
2020-08-21 18:03:00	MUT1	2	19949.3	100	2
2020-08-21 18:05:00	MUT1	2	19969.3	101	2
2020-08-21 18:07:00	MUT1	2	20066.1	102	2
2020-08-21 18:09:00	MUT1	2	20055.6	103	2
2020-08-21 18:11:00	MUT1	2	20172	104	2
2020-08-21 18:13:00	MUT1	2	20270.9	105	2
2020-08-21 18:15:00	MUT1	2	20350.2	106	2
2020-08-21 18:17:00	MUT1	2	20336.7	107	2
2020-08-21 18:19:00	MUT1	2	20306.2	108	2
2020-08-21 18:21:00	MUT1	2	20275.9	109	2
2020-08-21 18:23:00	MUT1	2	20270.3	110	2
2020-08-21 18:25:00	MUT1	2	20240.6	111	2
2020-08-21 18:27:00	MUT1	2	20198.7	112	2
2020-08-21 18:29:00	MUT1	2	20185.7	113	2
2020-08-21 18:31:00	MUT1	2	20185.8	114	2
2020-08-21 18:33:00	MUT1	2	20107.4	115	2
2020-08-21 18:35:00	MUT1	2	20065.5	116	2
2020-08-21 18:37:00	MUT1	2	20023.2	117	2
2020-08-21 18:39:00	MUT1	2	19986.8	118	2
2020-08-21 18:41:00	MUT1	2	19982.9	119	2
2020-08-21 18:43:00	MUT1	2	20014	120	2
2020-08-21 18:45:00	MUT1	2	20011.6	121	2
2020-08-18 12:20:00	MUT1	3	1795.05	1	1
2020-08-18 12:22:00	MUT1	3	1919.63	2	1
2020-08-18 12:24:00	MUT1	3	2022.19	3	1
2020-08-18 12:26:00	MUT1	3	2149.72	4	1
2020-08-18 12:28:00	MUT1	3	2198.91	5	1
2020-08-18 12:30:00	MUT1	3	2293.65	6	1
2020-08-18 12:32:00	MUT1	3	2403.47	7	1
2020-08-18 12:34:00	MUT1	3	2543.77	8	1
2020-08-18 12:36:00	MUT1	3	2631.06	9	1
2020-08-18 12:38:00	MUT1	3	2760.23	10	1
2020-08-18 12:40:00	MUT1	3	2886.37	11	1
2020-08-18 12:42:00	MUT1	3	3012.44	12	1
2020-08-18 12:44:00	MUT1	3	3076.4	13	1
2020-08-18 12:46:00	MUT1	3	3226.14	14	1
2020-08-18 12:48:00	MUT1	3	3325.78	15	1
2020-08-18 12:50:00	MUT1	3	3422.33	16	1
2020-08-18 12:52:00	MUT1	3	3564.68	17	1
2020-08-18 12:54:00	MUT1	3	3654.87	18	1
2020-08-18 12:56:00	MUT1	3	3834.45	19	1
2020-08-18 12:58:00	MUT1	3	3960.83	20	1
2020-08-18 13:00:00	MUT1	3	4036.3	21	1
2020-08-18 13:02:00	MUT1	3	4191.61	22	1
2020-08-18 13:04:00	MUT1	3	4312.97	23	1
2020-08-18 13:06:00	MUT1	3	4525.47	24	1
2020-08-18 13:08:00	MUT1	3	4603.62	25	1
2020-08-18 13:10:00	MUT1	3	4757.49	26	1
2020-08-18 13:12:00	MUT1	3	4857.55	27	1
2020-08-18 13:14:00	MUT1	3	5012.96	28	1
2020-08-18 13:16:00	MUT1	3	5186.67	29	1
2020-08-18 13:18:00	MUT1	3	5320.97	30	1
2020-08-18 13:20:00	MUT1	3	5493.85	31	1
2020-08-18 13:22:00	MUT1	3	5571.14	32	1
2020-08-18 13:24:00	MUT1	3	5798.66	33	1
2020-08-18 13:26:00	MUT1	3	5909.76	34	1
2020-08-18 13:28:00	MUT1	3	6061.71	35	1
2020-08-18 13:30:00	MUT1	3	6191.9	36	1
2020-08-18 13:32:00	MUT1	3	6366	37	1
2020-08-18 13:34:00	MUT1	3	6588.35	38	1
2020-08-18 13:36:00	MUT1	3	6713.76	39	1
2020-08-18 13:38:00	MUT1	3	6938.48	40	1
2020-08-18 13:40:00	MUT1	3	7069.39	41	1
2020-08-18 13:42:00	MUT1	3	7237.98	42	1
2020-08-18 13:44:00	MUT1	3	7461.63	43	1
2020-08-18 13:46:00	MUT1	3	7594.05	44	1
2020-08-18 13:48:00	MUT1	3	7833.7	45	1
2020-08-18 13:50:00	MUT1	3	7985.32	46	1
2020-08-18 13:52:00	MUT1	3	8207	47	1
2020-08-18 13:54:00	MUT1	3	8305.26	48	1
2020-08-18 13:56:00	MUT1	3	8558.94	49	1
2020-08-18 13:58:00	MUT1	3	8693.89	50	1
2020-08-18 14:00:00	MUT1	3	8889.42	51	1
2020-08-18 14:02:00	MUT1	3	9093.95	52	1
2020-08-18 14:04:00	MUT1	3	9308.19	53	1
2020-08-18 14:06:00	MUT1	3	9529.62	54	1
2020-08-18 14:08:00	MUT1	3	9689.88	55	1
2020-08-18 14:10:00	MUT1	3	9971.62	56	1
2020-08-18 14:12:00	MUT1	3	10110.4	57	1
2020-08-18 14:14:00	MUT1	3	10306	58	1
2020-08-18 14:16:00	MUT1	3	10453.5	59	1
2020-08-18 14:18:00	MUT1	3	10596.2	60	1
2020-08-18 14:20:00	MUT1	3	10892.8	61	1
2020-08-18 14:22:00	MUT1	3	11060	62	1
2020-08-18 14:24:00	MUT1	3	11265.6	63	1
2020-08-18 14:26:00	MUT1	3	11415.4	64	1
2020-08-18 14:28:00	MUT1	3	11666.7	65	1
2020-08-18 14:30:00	MUT1	3	11813.5	66	1
2020-08-18 14:32:00	MUT1	3	12102.8	67	1
2020-08-18 14:34:00	MUT1	3	12347.4	68	1
2020-08-18 14:36:00	MUT1	3	12473.2	69	1
2020-08-18 14:38:00	MUT1	3	12627.2	70	1
2020-08-18 14:40:00	MUT1	3	12791.6	71	1
2020-08-18 14:42:00	MUT1	3	12912.4	72	1
2020-08-18 14:44:00	MUT1	3	13084.3	73	1
2020-08-18 14:46:00	MUT1	3	13268.5	74	1
2020-08-18 14:48:00	MUT1	3	13414.7	75	1
2020-08-18 14:50:00	MUT1	3	13638.8	76	1
2020-08-18 14:52:00	MUT1	3	13749.6	77	1
2020-08-18 14:54:00	MUT1	3	13915.4	78	1
2020-08-18 14:56:00	MUT1	3	14100	79	1
2020-08-18 14:58:00	MUT1	3	14236.3	80	1
2020-08-18 15:00:00	MUT1	3	14338.2	81	1
2020-08-18 15:02:00	MUT1	3	14475.2	82	1
2020-08-18 15:04:00	MUT1	3	14609.3	83	1
2020-08-18 15:06:00	MUT1	3	14754.1	84	1
2020-08-18 15:08:00	MUT1	3	14881.3	85	1
2020-08-18 15:10:00	MUT1	3	15052.4	86	1
2020-08-18 15:12:00	MUT1	3	15147.4	87	1
2020-08-18 15:14:00	MUT1	3	15248.4	88	1
2020-08-18 15:16:00	MUT1	3	15381.2	89	1
2020-08-18 15:18:00	MUT1	3	15455.6	90	1
2020-08-18 15:20:00	MUT1	3	15569.1	91	1
2020-08-18 15:22:00	MUT1	3	15659	92	1
2020-08-18 15:24:00	MUT1	3	15705.2	93	1
2020-08-18 15:26:00	MUT1	3	15847.2	94	1
2020-08-18 15:28:00	MUT1	3	15843.5	95	1
2020-08-18 15:30:00	MUT1	3	15971.4	96	1
2020-08-18 15:32:00	MUT1	3	16018.9	97	1
2020-08-18 15:34:00	MUT1	3	16111.6	98	1
2020-08-18 15:36:00	MUT1	3	16116.3	99	1
2020-08-18 15:38:00	MUT1	3	16188.1	100	1
2020-08-18 15:40:00	MUT1	3	16234.8	101	1
2020-08-18 15:42:00	MUT1	3	16304.6	102	1
2020-08-18 15:44:00	MUT1	3	16395.9	103	1
2020-08-18 15:46:00	MUT1	3	16475.4	104	1
2020-08-18 15:48:00	MUT1	3	16508.8	105	1
2020-08-18 15:50:00	MUT1	3	16443.4	106	1
2020-08-18 15:52:00	MUT1	3	16530.7	107	1
2020-08-18 15:54:00	MUT1	3	16517.5	108	1
2020-08-18 15:56:00	MUT1	3	16538.2	109	1
2020-08-18 15:58:00	MUT1	3	16574.9	110	1
2020-08-18 16:00:00	MUT1	3	16598	111	1
2020-08-18 16:02:00	MUT1	3	16608	112	1
2020-08-18 16:04:00	MUT1	3	16600.8	113	1
2020-08-18 16:06:00	MUT1	3	16593.8	114	1
2020-08-18 16:08:00	MUT1	3	16688.4	115	1
2020-08-18 16:10:00	MUT1	3	16654.3	116	1
2020-08-18 16:12:00	MUT1	3	16733.2	117	1
2020-08-18 16:14:00	MUT1	3	16606	118	1
2020-08-18 16:16:00	MUT1	3	16628.7	119	1
2020-08-18 16:18:00	MUT1	3	16665.8	120	1
2020-08-18 16:20:00	MUT1	3	16633.4	121	1
2020-08-21 14:45:00	MUT1	3	1871.2	1	2
2020-08-21 14:47:00	MUT1	3	1945.12	2	2
2020-08-21 14:49:00	MUT1	3	2035.58	3	2
2020-08-21 14:51:00	MUT1	3	2070.93	4	2
2020-08-21 14:53:00	MUT1	3	2116.01	5	2
2020-08-21 14:55:00	MUT1	3	2171.56	6	2
2020-08-21 14:57:00	MUT1	3	2256.29	7	2
2020-08-21 14:59:00	MUT1	3	2338.14	8	2
2020-08-21 15:01:00	MUT1	3	2462.49	9	2
2020-08-21 15:03:00	MUT1	3	2531.29	10	2
2020-08-21 15:05:00	MUT1	3	2662.78	11	2
2020-08-21 15:07:00	MUT1	3	2776.18	12	2
2020-08-21 15:09:00	MUT1	3	2870.8	13	2
2020-08-21 15:11:00	MUT1	3	2962.37	14	2
2020-08-21 15:13:00	MUT1	3	3084.06	15	2
2020-08-21 15:15:00	MUT1	3	3199.19	16	2
2020-08-21 15:17:00	MUT1	3	3328.23	17	2
2020-08-21 15:19:00	MUT1	3	3468.17	18	2
2020-08-21 15:21:00	MUT1	3	3632.06	19	2
2020-08-21 15:23:00	MUT1	3	3743.9	20	2
2020-08-21 15:25:00	MUT1	3	3905.22	21	2
2020-08-21 15:27:00	MUT1	3	4083.72	22	2
2020-08-21 15:29:00	MUT1	3	4215.18	23	2
2020-08-21 15:31:00	MUT1	3	4383.21	24	2
2020-08-21 15:33:00	MUT1	3	4523.21	25	2
2020-08-21 15:35:00	MUT1	3	4655.35	26	2
2020-08-21 15:37:00	MUT1	3	4837.75	27	2
2020-08-21 15:39:00	MUT1	3	4942.77	28	2
2020-08-21 15:41:00	MUT1	3	5137.23	29	2
2020-08-21 15:43:00	MUT1	3	5298.78	30	2
2020-08-21 15:45:00	MUT1	3	5465.17	31	2
2020-08-21 15:47:00	MUT1	3	5672.03	32	2
2020-08-21 15:49:00	MUT1	3	5879.06	33	2
2020-08-21 15:51:00	MUT1	3	6062.12	34	2
2020-08-21 15:53:00	MUT1	3	6304.04	35	2
2020-08-21 15:55:00	MUT1	3	6517.16	36	2
2020-08-21 15:57:00	MUT1	3	6698.89	37	2
2020-08-21 15:59:00	MUT1	3	6920.29	38	2
2020-08-21 16:01:00	MUT1	3	7146.28	39	2
2020-08-21 16:03:00	MUT1	3	7395.52	40	2
2020-08-21 16:05:00	MUT1	3	7629.49	41	2
2020-08-21 16:07:00	MUT1	3	7915.22	42	2
2020-08-21 16:09:00	MUT1	3	8180.6	43	2
2020-08-21 16:11:00	MUT1	3	8436.02	44	2
2020-08-21 16:13:00	MUT1	3	8709.69	45	2
2020-08-21 16:15:00	MUT1	3	9009.23	46	2
2020-08-21 16:17:00	MUT1	3	9281.77	47	2
2020-08-21 16:19:00	MUT1	3	9636.91	48	2
2020-08-21 16:21:00	MUT1	3	9856.8	49	2
2020-08-21 16:23:00	MUT1	3	10162.4	50	2
2020-08-21 16:25:00	MUT1	3	10444.7	51	2
2020-08-21 16:27:00	MUT1	3	10758.7	52	2
2020-08-21 16:29:00	MUT1	3	11067.9	53	2
2020-08-21 16:31:00	MUT1	3	11346.7	54	2
2020-08-21 16:33:00	MUT1	3	11729	55	2
2020-08-21 16:35:00	MUT1	3	12041.4	56	2
2020-08-21 16:37:00	MUT1	3	12278.9	57	2
2020-08-21 16:39:00	MUT1	3	12569.3	58	2
2020-08-21 16:41:00	MUT1	3	12933.5	59	2
2020-08-21 16:43:00	MUT1	3	13233.1	60	2
2020-08-21 16:45:00	MUT1	3	13492.8	61	2
2020-08-21 16:47:00	MUT1	3	13815.6	62	2
2020-08-21 16:49:00	MUT1	3	14106.3	63	2
2020-08-21 16:51:00	MUT1	3	14424.1	64	2
2020-08-21 16:53:00	MUT1	3	14598.2	65	2
2020-08-21 16:55:00	MUT1	3	14845.4	66	2
2020-08-21 16:57:00	MUT1	3	15129.6	67	2
2020-08-21 16:59:00	MUT1	3	15449.6	68	2
2020-08-21 17:01:00	MUT1	3	15639.2	69	2
2020-08-21 17:03:00	MUT1	3	15884.6	70	2
2020-08-21 17:05:00	MUT1	3	16126.1	71	2
2020-08-21 17:07:00	MUT1	3	16317.8	72	2
2020-08-21 17:09:00	MUT1	3	16679.4	73	2
2020-08-21 17:11:00	MUT1	3	16881.1	74	2
2020-08-21 17:13:00	MUT1	3	17101.5	75	2
2020-08-21 17:15:00	MUT1	3	17285.9	76	2
2020-08-21 17:17:00	MUT1	3	17523.6	77	2
2020-08-21 17:19:00	MUT1	3	17745.8	78	2
2020-08-21 17:21:00	MUT1	3	17955.3	79	2
2020-08-21 17:23:00	MUT1	3	18143.7	80	2
2020-08-21 17:25:00	MUT1	3	18223	81	2
2020-08-21 17:27:00	MUT1	3	18431.5	82	2
2020-08-21 17:29:00	MUT1	3	18551	83	2
2020-08-21 17:31:00	MUT1	3	18719.9	84	2
2020-08-21 17:33:00	MUT1	3	18921.1	85	2
2020-08-21 17:35:00	MUT1	3	19027.6	86	2
2020-08-21 17:37:00	MUT1	3	19439.3	87	2
2020-08-21 17:39:00	MUT1	3	19508.8	88	2
2020-08-21 17:41:00	MUT1	3	19687.3	89	2
2020-08-21 17:43:00	MUT1	3	19862.7	90	2
2020-08-21 17:45:00	MUT1	3	19940.6	91	2
2020-08-21 17:47:00	MUT1	3	20013.1	92	2
2020-08-21 17:49:00	MUT1	3	20098.7	93	2
2020-08-21 17:51:00	MUT1	3	20323	94	2
2020-08-21 17:53:00	MUT1	3	20411.1	95	2
2020-08-21 17:55:00	MUT1	3	20474.7	96	2
2020-08-21 17:57:00	MUT1	3	20479	97	2
2020-08-21 17:59:00	MUT1	3	20535.3	98	2
2020-08-21 18:01:00	MUT1	3	20729.1	99	2
2020-08-21 18:03:00	MUT1	3	20891	100	2
2020-08-21 18:05:00	MUT1	3	20865.1	101	2
2020-08-21 18:07:00	MUT1	3	20864.5	102	2
2020-08-21 18:09:00	MUT1	3	20916.9	103	2
2020-08-21 18:11:00	MUT1	3	20851.1	104	2
2020-08-21 18:13:00	MUT1	3	20889.1	105	2
2020-08-21 18:15:00	MUT1	3	20834.8	106	2
2020-08-21 18:17:00	MUT1	3	20854.9	107	2
2020-08-21 18:19:00	MUT1	3	20817.1	108	2
2020-08-21 18:21:00	MUT1	3	20830.2	109	2
2020-08-21 18:23:00	MUT1	3	20832.7	110	2
2020-08-21 18:25:00	MUT1	3	20919.1	111	2
2020-08-21 18:27:00	MUT1	3	20888	112	2
2020-08-21 18:29:00	MUT1	3	20863.4	113	2
2020-08-21 18:31:00	MUT1	3	20908.7	114	2
2020-08-21 18:33:00	MUT1	3	20883.1	115	2
2020-08-21 18:35:00	MUT1	3	20880.6	116	2
2020-08-21 18:37:00	MUT1	3	20889.7	117	2
2020-08-21 18:39:00	MUT1	3	20997.9	118	2
2020-08-21 18:41:00	MUT1	3	20901.1	119	2
2020-08-21 18:43:00	MUT1	3	20892.9	120	2
2020-08-21 18:45:00	MUT1	3	20856.3	121	2
2020-08-18 12:20:00	MUT2	1	1860.95	1	1
2020-08-18 12:22:00	MUT2	1	2017.15	2	1
2020-08-18 12:24:00	MUT2	1	1986.19	3	1
2020-08-18 12:26:00	MUT2	1	2121.82	4	1
2020-08-18 12:28:00	MUT2	1	2270.68	5	1
2020-08-18 12:30:00	MUT2	1	2422.2	6	1
2020-08-18 12:32:00	MUT2	1	2609.02	7	1
2020-08-18 12:34:00	MUT2	1	2738.4	8	1
2020-08-18 12:36:00	MUT2	1	2891.74	9	1
2020-08-18 12:38:00	MUT2	1	3064.95	10	1
2020-08-18 12:40:00	MUT2	1	3220.47	11	1
2020-08-18 12:42:00	MUT2	1	3336.27	12	1
2020-08-18 12:44:00	MUT2	1	3483.72	13	1
2020-08-18 12:46:00	MUT2	1	3631.65	14	1
2020-08-18 12:48:00	MUT2	1	3742.93	15	1
2020-08-18 12:50:00	MUT2	1	3894.53	16	1
2020-08-18 12:52:00	MUT2	1	4031.49	17	1
2020-08-18 12:54:00	MUT2	1	4145.8	18	1
2020-08-18 12:56:00	MUT2	1	4286.46	19	1
2020-08-18 12:58:00	MUT2	1	4406.97	20	1
2020-08-18 13:00:00	MUT2	1	4539.84	21	1
2020-08-18 13:02:00	MUT2	1	4708.33	22	1
2020-08-18 13:04:00	MUT2	1	4871.58	23	1
2020-08-18 13:06:00	MUT2	1	4965.02	24	1
2020-08-18 13:08:00	MUT2	1	5140.15	25	1
2020-08-18 13:10:00	MUT2	1	5240.19	26	1
2020-08-18 13:12:00	MUT2	1	5365.01	27	1
2020-08-18 13:14:00	MUT2	1	5501.25	28	1
2020-08-18 13:16:00	MUT2	1	5638.96	29	1
2020-08-18 13:18:00	MUT2	1	5750.85	30	1
2020-08-18 13:20:00	MUT2	1	5874.22	31	1
2020-08-18 13:22:00	MUT2	1	6005.78	32	1
2020-08-18 13:24:00	MUT2	1	6176.02	33	1
2020-08-18 13:26:00	MUT2	1	6296	34	1
2020-08-18 13:28:00	MUT2	1	6430.38	35	1
2020-08-18 13:30:00	MUT2	1	6602.23	36	1
2020-08-18 13:32:00	MUT2	1	6737.7	37	1
2020-08-18 13:34:00	MUT2	1	6865.97	38	1
2020-08-18 13:36:00	MUT2	1	7028.68	39	1
2020-08-18 13:38:00	MUT2	1	7187.21	40	1
2020-08-18 13:40:00	MUT2	1	7359.2	41	1
2020-08-18 13:42:00	MUT2	1	7530.59	42	1
2020-08-18 13:44:00	MUT2	1	7672.04	43	1
2020-08-18 13:46:00	MUT2	1	7816.67	44	1
2020-08-18 13:48:00	MUT2	1	7990.94	45	1
2020-08-18 13:50:00	MUT2	1	8155.99	46	1
2020-08-18 13:52:00	MUT2	1	8316.44	47	1
2020-08-18 13:54:00	MUT2	1	8481.49	48	1
2020-08-18 13:56:00	MUT2	1	8618.55	49	1
2020-08-18 13:58:00	MUT2	1	8781.93	50	1
2020-08-18 14:00:00	MUT2	1	8928.38	51	1
2020-08-18 14:02:00	MUT2	1	9119.07	52	1
2020-08-18 14:04:00	MUT2	1	9290.63	53	1
2020-08-18 14:06:00	MUT2	1	9456.22	54	1
2020-08-18 14:08:00	MUT2	1	9634.87	55	1
2020-08-18 14:10:00	MUT2	1	9813.43	56	1
2020-08-18 14:12:00	MUT2	1	10002.2	57	1
2020-08-18 14:14:00	MUT2	1	10147.8	58	1
2020-08-18 14:16:00	MUT2	1	10310.2	59	1
2020-08-18 14:18:00	MUT2	1	10512.3	60	1
2020-08-18 14:20:00	MUT2	1	10671.9	61	1
2020-08-18 14:22:00	MUT2	1	10891.7	62	1
2020-08-18 14:24:00	MUT2	1	11038	63	1
2020-08-18 14:26:00	MUT2	1	11237.1	64	1
2020-08-18 14:28:00	MUT2	1	11456	65	1
2020-08-18 14:30:00	MUT2	1	11648.4	66	1
2020-08-18 14:32:00	MUT2	1	11815.8	67	1
2020-08-18 14:34:00	MUT2	1	12050.6	68	1
2020-08-18 14:36:00	MUT2	1	12267.8	69	1
2020-08-18 14:38:00	MUT2	1	12461.8	70	1
2020-08-18 14:40:00	MUT2	1	12657.9	71	1
2020-08-18 14:42:00	MUT2	1	12902.4	72	1
2020-08-18 14:44:00	MUT2	1	13076.7	73	1
2020-08-18 14:46:00	MUT2	1	13235.9	74	1
2020-08-18 14:48:00	MUT2	1	13446.5	75	1
2020-08-18 14:50:00	MUT2	1	13639.1	76	1
2020-08-18 14:52:00	MUT2	1	13790.7	77	1
2020-08-18 14:54:00	MUT2	1	13992.1	78	1
2020-08-18 14:56:00	MUT2	1	14168.9	79	1
2020-08-18 14:58:00	MUT2	1	14326	80	1
2020-08-18 15:00:00	MUT2	1	14510.5	81	1
2020-08-18 15:02:00	MUT2	1	14705.6	82	1
2020-08-18 15:04:00	MUT2	1	14805.1	83	1
2020-08-18 15:06:00	MUT2	1	14997.2	84	1
2020-08-18 15:08:00	MUT2	1	15099.3	85	1
2020-08-18 15:10:00	MUT2	1	15226	86	1
2020-08-18 15:12:00	MUT2	1	15375	87	1
2020-08-18 15:14:00	MUT2	1	15432.5	88	1
2020-08-18 15:16:00	MUT2	1	15560.9	89	1
2020-08-18 15:18:00	MUT2	1	15634.3	90	1
2020-08-18 15:20:00	MUT2	1	15768.5	91	1
2020-08-18 15:22:00	MUT2	1	15847.5	92	1
2020-08-18 15:24:00	MUT2	1	15925.5	93	1
2020-08-18 15:26:00	MUT2	1	16036.3	94	1
2020-08-18 15:28:00	MUT2	1	16142.3	95	1
2020-08-18 15:30:00	MUT2	1	16202.9	96	1
2020-08-18 15:32:00	MUT2	1	16275.8	97	1
2020-08-18 15:34:00	MUT2	1	16356.1	98	1
2020-08-18 15:36:00	MUT2	1	16423.6	99	1
2020-08-18 15:38:00	MUT2	1	16563.1	100	1
2020-08-18 15:40:00	MUT2	1	16625.4	101	1
2020-08-18 15:42:00	MUT2	1	16710.6	102	1
2020-08-18 15:44:00	MUT2	1	16844.4	103	1
2020-08-18 15:46:00	MUT2	1	16963.7	104	1
2020-08-18 15:48:00	MUT2	1	17072.5	105	1
2020-08-18 15:50:00	MUT2	1	17058.9	106	1
2020-08-18 15:52:00	MUT2	1	17148.7	107	1
2020-08-18 15:54:00	MUT2	1	17204.8	108	1
2020-08-18 15:56:00	MUT2	1	17267	109	1
2020-08-18 15:58:00	MUT2	1	17313.2	110	1
2020-08-18 16:00:00	MUT2	1	17427.5	111	1
2020-08-18 16:02:00	MUT2	1	17477.6	112	1
2020-08-18 16:04:00	MUT2	1	17588.6	113	1
2020-08-18 16:06:00	MUT2	1	17623.9	114	1
2020-08-18 16:08:00	MUT2	1	17773.9	115	1
2020-08-18 16:10:00	MUT2	1	17965.6	116	1
2020-08-18 16:12:00	MUT2	1	18178.7	117	1
2020-08-18 16:14:00	MUT2	1	18203.3	118	1
2020-08-18 16:16:00	MUT2	1	18226.2	119	1
2020-08-18 16:18:00	MUT2	1	18312.3	120	1
2020-08-18 16:20:00	MUT2	1	18412.3	121	1
2020-08-21 14:45:00	MUT2	1	1808.38	1	2
2020-08-21 14:47:00	MUT2	1	1964.36	2	2
2020-08-21 14:49:00	MUT2	1	2067.98	3	2
2020-08-21 14:51:00	MUT2	1	2203.12	4	2
2020-08-21 14:53:00	MUT2	1	2322.35	5	2
2020-08-21 14:55:00	MUT2	1	2424.17	6	2
2020-08-21 14:57:00	MUT2	1	2610.69	7	2
2020-08-21 14:59:00	MUT2	1	2788.56	8	2
2020-08-21 15:01:00	MUT2	1	2969.5	9	2
2020-08-21 15:03:00	MUT2	1	3143.44	10	2
2020-08-21 15:05:00	MUT2	1	3349.1	11	2
2020-08-21 15:07:00	MUT2	1	3493.29	12	2
2020-08-21 15:09:00	MUT2	1	3638.49	13	2
2020-08-21 15:11:00	MUT2	1	3818.37	14	2
2020-08-21 15:13:00	MUT2	1	3982.34	15	2
2020-08-21 15:15:00	MUT2	1	4142.8	16	2
2020-08-21 15:17:00	MUT2	1	4297.93	17	2
2020-08-21 15:19:00	MUT2	1	4495.01	18	2
2020-08-21 15:21:00	MUT2	1	4657.75	19	2
2020-08-21 15:23:00	MUT2	1	4892.66	20	2
2020-08-21 15:25:00	MUT2	1	5072.77	21	2
2020-08-21 15:27:00	MUT2	1	5245.67	22	2
2020-08-21 15:29:00	MUT2	1	5434.99	23	2
2020-08-21 15:31:00	MUT2	1	5626.67	24	2
2020-08-21 15:33:00	MUT2	1	5817.3	25	2
2020-08-21 15:35:00	MUT2	1	6027.77	26	2
2020-08-21 15:37:00	MUT2	1	6200.22	27	2
2020-08-21 15:39:00	MUT2	1	6409.93	28	2
2020-08-21 15:41:00	MUT2	1	6661.93	29	2
2020-08-21 15:43:00	MUT2	1	6843.42	30	2
2020-08-21 15:45:00	MUT2	1	7065.4	31	2
2020-08-21 15:47:00	MUT2	1	7283.78	32	2
2020-08-21 15:49:00	MUT2	1	7518.71	33	2
2020-08-21 15:51:00	MUT2	1	7748.38	34	2
2020-08-21 15:53:00	MUT2	1	7971.86	35	2
2020-08-21 15:55:00	MUT2	1	8175.56	36	2
2020-08-21 15:57:00	MUT2	1	8435.29	37	2
2020-08-21 15:59:00	MUT2	1	8733.92	38	2
2020-08-21 16:01:00	MUT2	1	8944.32	39	2
2020-08-21 16:03:00	MUT2	1	9178.33	40	2
2020-08-21 16:05:00	MUT2	1	9387.02	41	2
2020-08-21 16:07:00	MUT2	1	9649.56	42	2
2020-08-21 16:09:00	MUT2	1	9849.26	43	2
2020-08-21 16:11:00	MUT2	1	10096.5	44	2
2020-08-21 16:13:00	MUT2	1	10316.5	45	2
2020-08-21 16:15:00	MUT2	1	10563	46	2
2020-08-21 16:17:00	MUT2	1	10745.6	47	2
2020-08-21 16:19:00	MUT2	1	10949.6	48	2
2020-08-21 16:21:00	MUT2	1	11229.4	49	2
2020-08-21 16:23:00	MUT2	1	11475.3	50	2
2020-08-21 16:25:00	MUT2	1	11705.2	51	2
2020-08-21 16:27:00	MUT2	1	11972.4	52	2
2020-08-21 16:29:00	MUT2	1	12196.9	53	2
2020-08-21 16:31:00	MUT2	1	12456.5	54	2
2020-08-21 16:33:00	MUT2	1	12721.7	55	2
2020-08-21 16:35:00	MUT2	1	12886.7	56	2
2020-08-21 16:37:00	MUT2	1	13149.4	57	2
2020-08-21 16:39:00	MUT2	1	13361.1	58	2
2020-08-21 16:41:00	MUT2	1	13744.4	59	2
2020-08-21 16:43:00	MUT2	1	13988.1	60	2
2020-08-21 16:45:00	MUT2	1	14233.6	61	2
2020-08-21 16:47:00	MUT2	1	14546	62	2
2020-08-21 16:49:00	MUT2	1	14770.9	63	2
2020-08-21 16:51:00	MUT2	1	15066.9	64	2
2020-08-21 16:53:00	MUT2	1	15271.6	65	2
2020-08-21 16:55:00	MUT2	1	15541	66	2
2020-08-21 16:57:00	MUT2	1	15813.6	67	2
2020-08-21 16:59:00	MUT2	1	16016.6	68	2
2020-08-21 17:01:00	MUT2	1	16279.9	69	2
2020-08-21 17:03:00	MUT2	1	16483.6	70	2
2020-08-21 17:05:00	MUT2	1	16669.5	71	2
2020-08-21 17:07:00	MUT2	1	16928	72	2
2020-08-21 17:09:00	MUT2	1	17175.9	73	2
2020-08-21 17:11:00	MUT2	1	17462.2	74	2
2020-08-21 17:13:00	MUT2	1	17721.6	75	2
2020-08-21 17:15:00	MUT2	1	17913.8	76	2
2020-08-21 17:17:00	MUT2	1	18073.3	77	2
2020-08-21 17:19:00	MUT2	1	18336.8	78	2
2020-08-21 17:21:00	MUT2	1	18562.8	79	2
2020-08-21 17:23:00	MUT2	1	18787.1	80	2
2020-08-21 17:25:00	MUT2	1	18930.2	81	2
2020-08-21 17:27:00	MUT2	1	19091.1	82	2
2020-08-21 17:29:00	MUT2	1	19391	83	2
2020-08-21 17:31:00	MUT2	1	19519.7	84	2
2020-08-21 17:33:00	MUT2	1	19692.8	85	2
2020-08-21 17:35:00	MUT2	1	19818.8	86	2
2020-08-21 17:37:00	MUT2	1	20015.7	87	2
2020-08-21 17:39:00	MUT2	1	20171.8	88	2
2020-08-21 17:41:00	MUT2	1	20331.6	89	2
2020-08-21 17:43:00	MUT2	1	20434.8	90	2
2020-08-21 17:45:00	MUT2	1	20550.2	91	2
2020-08-21 17:47:00	MUT2	1	20623.9	92	2
2020-08-21 17:49:00	MUT2	1	20671.1	93	2
2020-08-21 17:51:00	MUT2	1	20792.3	94	2
2020-08-21 17:53:00	MUT2	1	20858.3	95	2
2020-08-21 17:55:00	MUT2	1	20959.9	96	2
2020-08-21 17:57:00	MUT2	1	21008.9	97	2
2020-08-21 17:59:00	MUT2	1	21040.5	98	2
2020-08-21 18:01:00	MUT2	1	21081.6	99	2
2020-08-21 18:03:00	MUT2	1	21081.4	100	2
2020-08-21 18:05:00	MUT2	1	21088.6	101	2
2020-08-21 18:07:00	MUT2	1	21123.9	102	2
2020-08-21 18:09:00	MUT2	1	21096.2	103	2
2020-08-21 18:11:00	MUT2	1	21132.7	104	2
2020-08-21 18:13:00	MUT2	1	21083.9	105	2
2020-08-21 18:15:00	MUT2	1	21122.5	106	2
2020-08-21 18:17:00	MUT2	1	21171.4	107	2
2020-08-21 18:19:00	MUT2	1	21233.3	108	2
2020-08-21 18:21:00	MUT2	1	21360.1	109	2
2020-08-21 18:23:00	MUT2	1	21454.9	110	2
2020-08-21 18:25:00	MUT2	1	21514	111	2
2020-08-21 18:27:00	MUT2	1	21795.4	112	2
2020-08-21 18:29:00	MUT2	1	21794.2	113	2
2020-08-21 18:31:00	MUT2	1	21851	114	2
2020-08-21 18:33:00	MUT2	1	21813	115	2
2020-08-21 18:35:00	MUT2	1	21823.1	116	2
2020-08-21 18:37:00	MUT2	1	21835.5	117	2
2020-08-21 18:39:00	MUT2	1	21880.5	118	2
2020-08-21 18:41:00	MUT2	1	21898.6	119	2
2020-08-21 18:43:00	MUT2	1	21843.2	120	2
2020-08-21 18:45:00	MUT2	1	21850.8	121	2
2020-08-18 12:20:00	MUT2	2	1910.69	1	1
2020-08-18 12:22:00	MUT2	2	2038.37	2	1
2020-08-18 12:24:00	MUT2	2	2090.21	3	1
2020-08-18 12:26:00	MUT2	2	2228.93	4	1
2020-08-18 12:28:00	MUT2	2	2371.53	5	1
2020-08-18 12:30:00	MUT2	2	2502.54	6	1
2020-08-18 12:32:00	MUT2	2	2710.63	7	1
2020-08-18 12:34:00	MUT2	2	2836.81	8	1
2020-08-18 12:36:00	MUT2	2	2998.93	9	1
2020-08-18 12:38:00	MUT2	2	3156.15	10	1
2020-08-18 12:40:00	MUT2	2	3291.24	11	1
2020-08-18 12:42:00	MUT2	2	3432.1	12	1
2020-08-18 12:44:00	MUT2	2	3568.85	13	1
2020-08-18 12:46:00	MUT2	2	3748.74	14	1
2020-08-18 12:48:00	MUT2	2	3834.09	15	1
2020-08-18 12:50:00	MUT2	2	3988.31	16	1
2020-08-18 12:52:00	MUT2	2	4155.82	17	1
2020-08-18 12:54:00	MUT2	2	4286.36	18	1
2020-08-18 12:56:00	MUT2	2	4427.03	19	1
2020-08-18 12:58:00	MUT2	2	4566.19	20	1
2020-08-18 13:00:00	MUT2	2	4712.04	21	1
2020-08-18 13:02:00	MUT2	2	4847.74	22	1
2020-08-18 13:04:00	MUT2	2	5036.36	23	1
2020-08-18 13:06:00	MUT2	2	5189.81	24	1
2020-08-18 13:08:00	MUT2	2	5329.72	25	1
2020-08-18 13:10:00	MUT2	2	5441.9	26	1
2020-08-18 13:12:00	MUT2	2	5597.29	27	1
2020-08-18 13:14:00	MUT2	2	5758.85	28	1
2020-08-18 13:16:00	MUT2	2	5871.79	29	1
2020-08-18 13:18:00	MUT2	2	6036.39	30	1
2020-08-18 13:20:00	MUT2	2	6188.35	31	1
2020-08-18 13:22:00	MUT2	2	6361.57	32	1
2020-08-18 13:24:00	MUT2	2	6555.7	33	1
2020-08-18 13:26:00	MUT2	2	6696.39	34	1
2020-08-18 13:28:00	MUT2	2	6844.34	35	1
2020-08-18 13:30:00	MUT2	2	7002.79	36	1
2020-08-18 13:32:00	MUT2	2	7206.46	37	1
2020-08-18 13:34:00	MUT2	2	7363.71	38	1
2020-08-18 13:36:00	MUT2	2	7548.01	39	1
2020-08-18 13:38:00	MUT2	2	7716.39	40	1
2020-08-18 13:40:00	MUT2	2	7863.06	41	1
2020-08-18 13:42:00	MUT2	2	8067.36	42	1
2020-08-18 13:44:00	MUT2	2	8176.37	43	1
2020-08-18 13:46:00	MUT2	2	8391.68	44	1
2020-08-18 13:48:00	MUT2	2	8606.8	45	1
2020-08-18 13:50:00	MUT2	2	8759.37	46	1
2020-08-18 13:52:00	MUT2	2	8920.15	47	1
2020-08-18 13:54:00	MUT2	2	9069.93	48	1
2020-08-18 13:56:00	MUT2	2	9257.57	49	1
2020-08-18 13:58:00	MUT2	2	9417.78	50	1
2020-08-18 14:00:00	MUT2	2	9565.63	51	1
2020-08-18 14:02:00	MUT2	2	9710.28	52	1
2020-08-18 14:04:00	MUT2	2	9910.05	53	1
2020-08-18 14:06:00	MUT2	2	10071.5	54	1
2020-08-18 14:08:00	MUT2	2	10228	55	1
2020-08-18 14:10:00	MUT2	2	10412.4	56	1
2020-08-18 14:12:00	MUT2	2	10569.8	57	1
2020-08-18 14:14:00	MUT2	2	10749.1	58	1
2020-08-18 14:16:00	MUT2	2	10966.5	59	1
2020-08-18 14:18:00	MUT2	2	11127.4	60	1
2020-08-18 14:20:00	MUT2	2	11354.5	61	1
2020-08-18 14:22:00	MUT2	2	11522.1	62	1
2020-08-18 14:24:00	MUT2	2	11735.8	63	1
2020-08-18 14:26:00	MUT2	2	11931.6	64	1
2020-08-18 14:28:00	MUT2	2	12146.2	65	1
2020-08-18 14:30:00	MUT2	2	12278.8	66	1
2020-08-18 14:32:00	MUT2	2	12433.4	67	1
2020-08-18 14:34:00	MUT2	2	12656.6	68	1
2020-08-18 14:36:00	MUT2	2	12803.5	69	1
2020-08-18 14:38:00	MUT2	2	12982.5	70	1
2020-08-18 14:40:00	MUT2	2	13158.4	71	1
2020-08-18 14:42:00	MUT2	2	13322.3	72	1
2020-08-18 14:44:00	MUT2	2	13511.9	73	1
2020-08-18 14:46:00	MUT2	2	13669.6	74	1
2020-08-18 14:48:00	MUT2	2	13825.8	75	1
2020-08-18 14:50:00	MUT2	2	14023.4	76	1
2020-08-18 14:52:00	MUT2	2	14186.1	77	1
2020-08-18 14:54:00	MUT2	2	14382.3	78	1
2020-08-18 14:56:00	MUT2	2	14573.2	79	1
2020-08-18 14:58:00	MUT2	2	14718	80	1
2020-08-18 15:00:00	MUT2	2	14938.5	81	1
2020-08-18 15:02:00	MUT2	2	15067.5	82	1
2020-08-18 15:04:00	MUT2	2	15234.6	83	1
2020-08-18 15:06:00	MUT2	2	15629.3	84	1
2020-08-18 15:08:00	MUT2	2	15767.2	85	1
2020-08-18 15:10:00	MUT2	2	15918.4	86	1
2020-08-18 15:12:00	MUT2	2	16010.3	87	1
2020-08-18 15:14:00	MUT2	2	16179.6	88	1
2020-08-18 15:16:00	MUT2	2	16368.5	89	1
2020-08-18 15:18:00	MUT2	2	16517.9	90	1
2020-08-18 15:20:00	MUT2	2	16794.6	91	1
2020-08-18 15:22:00	MUT2	2	16981.2	92	1
2020-08-18 15:24:00	MUT2	2	17123.2	93	1
2020-08-18 15:26:00	MUT2	2	17274.4	94	1
2020-08-18 15:28:00	MUT2	2	17433.3	95	1
2020-08-18 15:30:00	MUT2	2	17540.9	96	1
2020-08-18 15:32:00	MUT2	2	17690.8	97	1
2020-08-18 15:34:00	MUT2	2	17748.3	98	1
2020-08-18 15:36:00	MUT2	2	17916.3	99	1
2020-08-18 15:38:00	MUT2	2	18060.8	100	1
2020-08-18 15:40:00	MUT2	2	18170.6	101	1
2020-08-18 15:42:00	MUT2	2	18265.5	102	1
2020-08-18 15:44:00	MUT2	2	18403.8	103	1
2020-08-18 15:46:00	MUT2	2	18497.5	104	1
2020-08-18 15:48:00	MUT2	2	18608.5	105	1
2020-08-18 15:50:00	MUT2	2	18718	106	1
2020-08-18 15:52:00	MUT2	2	18834.6	107	1
2020-08-18 15:54:00	MUT2	2	18937.3	108	1
2020-08-18 15:56:00	MUT2	2	19038.1	109	1
2020-08-18 15:58:00	MUT2	2	19117.9	110	1
2020-08-18 16:00:00	MUT2	2	19184.6	111	1
2020-08-18 16:02:00	MUT2	2	19247	112	1
2020-08-18 16:04:00	MUT2	2	19366.6	113	1
2020-08-18 16:06:00	MUT2	2	19411	114	1
2020-08-18 16:08:00	MUT2	2	19391.6	115	1
2020-08-18 16:10:00	MUT2	2	19459.3	116	1
2020-08-18 16:12:00	MUT2	2	19525.5	117	1
2020-08-18 16:14:00	MUT2	2	19611.2	118	1
2020-08-18 16:16:00	MUT2	2	19728.9	119	1
2020-08-18 16:18:00	MUT2	2	19854.1	120	1
2020-08-18 16:20:00	MUT2	2	19962.6	121	1
2020-08-21 14:45:00	MUT2	2	2100.52	1	2
2020-08-21 14:47:00	MUT2	2	2234.44	2	2
2020-08-21 14:49:00	MUT2	2	2361.06	3	2
2020-08-21 14:51:00	MUT2	2	2487.81	4	2
2020-08-21 14:53:00	MUT2	2	2613.17	5	2
2020-08-21 14:55:00	MUT2	2	2731.28	6	2
2020-08-21 14:57:00	MUT2	2	2894.41	7	2
2020-08-21 14:59:00	MUT2	2	3076.33	8	2
2020-08-21 15:01:00	MUT2	2	3236.55	9	2
2020-08-21 15:03:00	MUT2	2	3383.65	10	2
2020-08-21 15:05:00	MUT2	2	3550.08	11	2
2020-08-21 15:07:00	MUT2	2	3727.02	12	2
2020-08-21 15:09:00	MUT2	2	3881.76	13	2
2020-08-21 15:11:00	MUT2	2	4040.26	14	2
2020-08-21 15:13:00	MUT2	2	4192.37	15	2
2020-08-21 15:15:00	MUT2	2	4355.18	16	2
2020-08-21 15:17:00	MUT2	2	4528.51	17	2
2020-08-21 15:19:00	MUT2	2	4686.15	18	2
2020-08-21 15:21:00	MUT2	2	4869.88	19	2
2020-08-21 15:23:00	MUT2	2	5030.85	20	2
2020-08-21 15:25:00	MUT2	2	5188.12	21	2
2020-08-21 15:27:00	MUT2	2	5358.61	22	2
2020-08-21 15:29:00	MUT2	2	5547.83	23	2
2020-08-21 15:31:00	MUT2	2	5726.68	24	2
2020-08-21 15:33:00	MUT2	2	5890.73	25	2
2020-08-21 15:35:00	MUT2	2	6055.22	26	2
2020-08-21 15:37:00	MUT2	2	6220.43	27	2
2020-08-21 15:39:00	MUT2	2	6395.22	28	2
2020-08-21 15:41:00	MUT2	2	6576.69	29	2
2020-08-21 15:43:00	MUT2	2	6777.98	30	2
2020-08-21 15:45:00	MUT2	2	6933.27	31	2
2020-08-21 15:47:00	MUT2	2	7120.47	32	2
2020-08-21 15:49:00	MUT2	2	7336	33	2
2020-08-21 15:51:00	MUT2	2	7503.71	34	2
2020-08-21 15:53:00	MUT2	2	7654.12	35	2
2020-08-21 15:55:00	MUT2	2	7929.64	36	2
2020-08-21 15:57:00	MUT2	2	8119.69	37	2
2020-08-21 15:59:00	MUT2	2	8318.69	38	2
2020-08-21 16:01:00	MUT2	2	8503.45	39	2
2020-08-21 16:03:00	MUT2	2	8689.03	40	2
2020-08-21 16:05:00	MUT2	2	8867.19	41	2
2020-08-21 16:07:00	MUT2	2	9086.07	42	2
2020-08-21 16:09:00	MUT2	2	9281.87	43	2
2020-08-21 16:11:00	MUT2	2	9521.71	44	2
2020-08-21 16:13:00	MUT2	2	9730.35	45	2
2020-08-21 16:15:00	MUT2	2	9956.27	46	2
2020-08-21 16:17:00	MUT2	2	10180.6	47	2
2020-08-21 16:19:00	MUT2	2	10414.3	48	2
2020-08-21 16:21:00	MUT2	2	10665.1	49	2
2020-08-21 16:23:00	MUT2	2	10913.9	50	2
2020-08-21 16:25:00	MUT2	2	11156.3	51	2
2020-08-21 16:27:00	MUT2	2	11426.3	52	2
2020-08-21 16:29:00	MUT2	2	11732.2	53	2
2020-08-21 16:31:00	MUT2	2	12038.2	54	2
2020-08-21 16:33:00	MUT2	2	12308.6	55	2
2020-08-21 16:35:00	MUT2	2	12638.1	56	2
2020-08-21 16:37:00	MUT2	2	12928.9	57	2
2020-08-21 16:39:00	MUT2	2	13218.7	58	2
2020-08-21 16:41:00	MUT2	2	13514.5	59	2
2020-08-21 16:43:00	MUT2	2	13873.1	60	2
2020-08-21 16:45:00	MUT2	2	14095.7	61	2
2020-08-21 16:47:00	MUT2	2	14488.9	62	2
2020-08-21 16:49:00	MUT2	2	14807.8	63	2
2020-08-21 16:51:00	MUT2	2	15251	64	2
2020-08-21 16:53:00	MUT2	2	15598.3	65	2
2020-08-21 16:55:00	MUT2	2	15792.6	66	2
2020-08-21 16:57:00	MUT2	2	16061.5	67	2
2020-08-21 16:59:00	MUT2	2	16369.7	68	2
2020-08-21 17:01:00	MUT2	2	16621	69	2
2020-08-21 17:03:00	MUT2	2	16830.9	70	2
2020-08-21 17:05:00	MUT2	2	17056.6	71	2
2020-08-21 17:07:00	MUT2	2	17237.7	72	2
2020-08-21 17:09:00	MUT2	2	17487.6	73	2
2020-08-21 17:11:00	MUT2	2	17730.5	74	2
2020-08-21 17:13:00	MUT2	2	18007.4	75	2
2020-08-21 17:15:00	MUT2	2	18232.8	76	2
2020-08-21 17:17:00	MUT2	2	18550.8	77	2
2020-08-21 17:19:00	MUT2	2	18740.1	78	2
2020-08-21 17:21:00	MUT2	2	18973.6	79	2
2020-08-21 17:23:00	MUT2	2	19253.4	80	2
2020-08-21 17:25:00	MUT2	2	19427.6	81	2
2020-08-21 17:27:00	MUT2	2	19649.6	82	2
2020-08-21 17:29:00	MUT2	2	19865.6	83	2
2020-08-21 17:31:00	MUT2	2	20091.6	84	2
2020-08-21 17:33:00	MUT2	2	20250.3	85	2
2020-08-21 17:35:00	MUT2	2	20401	86	2
2020-08-21 17:37:00	MUT2	2	20548.3	87	2
2020-08-21 17:39:00	MUT2	2	20739.4	88	2
2020-08-21 17:41:00	MUT2	2	20833.5	89	2
2020-08-21 17:43:00	MUT2	2	20977	90	2
2020-08-21 17:45:00	MUT2	2	21082.9	91	2
2020-08-21 17:47:00	MUT2	2	21162.3	92	2
2020-08-21 17:49:00	MUT2	2	21236.6	93	2
2020-08-21 17:51:00	MUT2	2	21377.5	94	2
2020-08-21 17:53:00	MUT2	2	21468.9	95	2
2020-08-21 17:55:00	MUT2	2	21468.6	96	2
2020-08-21 17:57:00	MUT2	2	21554.7	97	2
2020-08-21 17:59:00	MUT2	2	21670.5	98	2
2020-08-21 18:01:00	MUT2	2	21772	99	2
2020-08-21 18:03:00	MUT2	2	21846.2	100	2
2020-08-21 18:05:00	MUT2	2	21974.7	101	2
2020-08-21 18:07:00	MUT2	2	22080.7	102	2
2020-08-21 18:09:00	MUT2	2	22138.9	103	2
2020-08-21 18:11:00	MUT2	2	22168.6	104	2
2020-08-21 18:13:00	MUT2	2	22227.6	105	2
2020-08-21 18:15:00	MUT2	2	22356.7	106	2
2020-08-21 18:17:00	MUT2	2	22387	107	2
2020-08-21 18:19:00	MUT2	2	22474.3	108	2
2020-08-21 18:21:00	MUT2	2	22535.1	109	2
2020-08-21 18:23:00	MUT2	2	22560.3	110	2
2020-08-21 18:25:00	MUT2	2	22679.5	111	2
2020-08-21 18:27:00	MUT2	2	22705.8	112	2
2020-08-21 18:29:00	MUT2	2	22758	113	2
2020-08-21 18:31:00	MUT2	2	22776.3	114	2
2020-08-21 18:33:00	MUT2	2	22823.5	115	2
2020-08-21 18:35:00	MUT2	2	22863.8	116	2
2020-08-21 18:37:00	MUT2	2	22857	117	2
2020-08-21 18:39:00	MUT2	2	22889.1	118	2
2020-08-21 18:41:00	MUT2	2	22937.8	119	2
2020-08-21 18:43:00	MUT2	2	22932.5	120	2
2020-08-21 18:45:00	MUT2	2	22946.8	121	2
2020-08-18 12:20:00	MUT2	3	1854.83	1	1
2020-08-18 12:22:00	MUT2	3	2022.43	2	1
2020-08-18 12:24:00	MUT2	3	2182.41	3	1
2020-08-18 12:26:00	MUT2	3	2358.12	4	1
2020-08-18 12:28:00	MUT2	3	2474.89	5	1
2020-08-18 12:30:00	MUT2	3	2642.09	6	1
2020-08-18 12:32:00	MUT2	3	2815.08	7	1
2020-08-18 12:34:00	MUT2	3	2969.7	8	1
2020-08-18 12:36:00	MUT2	3	3122.13	9	1
2020-08-18 12:38:00	MUT2	3	3275.2	10	1
2020-08-18 12:40:00	MUT2	3	3416.2	11	1
2020-08-18 12:42:00	MUT2	3	3572.52	12	1
2020-08-18 12:44:00	MUT2	3	3642.76	13	1
2020-08-18 12:46:00	MUT2	3	3815	14	1
2020-08-18 12:48:00	MUT2	3	4000.38	15	1
2020-08-18 12:50:00	MUT2	3	4079.65	16	1
2020-08-18 12:52:00	MUT2	3	4254.83	17	1
2020-08-18 12:54:00	MUT2	3	4339.29	18	1
2020-08-18 12:56:00	MUT2	3	4520.95	19	1
2020-08-18 12:58:00	MUT2	3	4668.74	20	1
2020-08-18 13:00:00	MUT2	3	4743.77	21	1
2020-08-18 13:02:00	MUT2	3	4922.93	22	1
2020-08-18 13:04:00	MUT2	3	5021.47	23	1
2020-08-18 13:06:00	MUT2	3	5199.88	24	1
2020-08-18 13:08:00	MUT2	3	5302.66	25	1
2020-08-18 13:10:00	MUT2	3	5466.19	26	1
2020-08-18 13:12:00	MUT2	3	5571.54	27	1
2020-08-18 13:14:00	MUT2	3	5680.65	28	1
2020-08-18 13:16:00	MUT2	3	5860.99	29	1
2020-08-18 13:18:00	MUT2	3	5964.77	30	1
2020-08-18 13:20:00	MUT2	3	6111.32	31	1
2020-08-18 13:22:00	MUT2	3	6204.84	32	1
2020-08-18 13:24:00	MUT2	3	6430.02	33	1
2020-08-18 13:26:00	MUT2	3	6535.92	34	1
2020-08-18 13:28:00	MUT2	3	6640.78	35	1
2020-08-18 13:30:00	MUT2	3	6740.92	36	1
2020-08-18 13:32:00	MUT2	3	6894.65	37	1
2020-08-18 13:34:00	MUT2	3	7104.55	38	1
2020-08-18 13:36:00	MUT2	3	7165.49	39	1
2020-08-18 13:38:00	MUT2	3	7360.68	40	1
2020-08-18 13:40:00	MUT2	3	7453.94	41	1
2020-08-18 13:42:00	MUT2	3	7575.11	42	1
2020-08-18 13:44:00	MUT2	3	7773.22	43	1
2020-08-18 13:46:00	MUT2	3	7817.21	44	1
2020-08-18 13:48:00	MUT2	3	8045.37	45	1
2020-08-18 13:50:00	MUT2	3	8097.79	46	1
2020-08-18 13:52:00	MUT2	3	8270.31	47	1
2020-08-18 13:54:00	MUT2	3	8352.15	48	1
2020-08-18 13:56:00	MUT2	3	8547.94	49	1
2020-08-18 13:58:00	MUT2	3	8624.83	50	1
2020-08-18 14:00:00	MUT2	3	8777.81	51	1
2020-08-18 14:02:00	MUT2	3	8921.62	52	1
2020-08-18 14:04:00	MUT2	3	9067.13	53	1
2020-08-18 14:06:00	MUT2	3	9262.73	54	1
2020-08-18 14:08:00	MUT2	3	9350.65	55	1
2020-08-18 14:10:00	MUT2	3	9530.05	56	1
2020-08-18 14:12:00	MUT2	3	9604.63	57	1
2020-08-18 14:14:00	MUT2	3	9835.8	58	1
2020-08-18 14:16:00	MUT2	3	9961.7	59	1
2020-08-18 14:18:00	MUT2	3	10061.5	60	1
2020-08-18 14:20:00	MUT2	3	10301.2	61	1
2020-08-18 14:22:00	MUT2	3	10385.3	62	1
2020-08-18 14:24:00	MUT2	3	10595.9	63	1
[truncated: 1,268 more rows]
